# Supplementary material for: Chronology-based architecture of descending circuits that underlie the development of locomotor repertoire after birth
Source: eLife. 2019 Feb 25;8:e42135. doi: 10.7554/eLife.42135 (PMC6449084; doi:10.7554/eLife.42135)
Supplement: Figure 4—source data 1. [file elife-42135-fig4-data1.csv]

Cell type	Swim category	Response
CaudalLateral	Sponta Swim	-0.026695617
CaudalLateral	Escape	2.884125054
CaudalLateral	Sponta Swim	0.040667757
CaudalLateral	Escape	3.300411209
CaudalLateral	Sponta Swim	1.933428645
CaudalLateral	Escape	-0.669480085
CaudalLateral	Sponta Swim	1.165151119
CaudalLateral	Escape	-0.531122327
CaudalLateral	Sponta Swim	-0.014593527
CaudalLateral	Escape	5.654735774
CaudalLateral	Sponta Swim	0.029100671
CaudalLateral	Escape	4.602107674
CaudalLateral	Sponta Swim	-0.789862156
CaudalLateral	Escape	10.17529598
CaudalLateral	Sponta Swim	-0.789862156
CaudalLateral	Escape	10.19190586
CaudalLateral	Sponta Swim	-0.789862156
CaudalLateral	Escape	4.415675998
CaudalLateral	Sponta Swim	-0.789862156
CaudalLateral	Escape	4.356025577
CaudalLateral	Sponta Swim	-0.600348055
CaudalLateral	Escape	5.279715516
CaudalLateral	Sponta Swim	-0.468255937
CaudalLateral	Escape	4.129261017
CaudalLateral	Sponta Swim	-0.150872231
CaudalLateral	Escape	2.318591028
CaudalLateral	Sponta Swim	0.156627893
CaudalLateral	Escape	2.647060007
CaudalLateral	Sponta Swim	-0.624022394
CaudalLateral	Escape	10.58850124
CaudalLateral	Sponta Swim	-0.500397205
CaudalLateral	Escape	10.5008401
CaudalLateral	Sponta Swim	-1.443839252
CaudalLateral	Escape	19.46793517
CaudalLateral	Sponta Swim	-0.130444437
CaudalLateral	Escape	6.586839106
CaudalLateral	Sponta Swim	-0.212332517
CaudalLateral	Escape	6.464260429
CaudalLateral	Sponta Swim	0.12674427
CaudalLateral	Escape	6.133292377
CaudalLateral	Escape	3.62453137
CaudalLateral	Escape	3.625701182
CaudalLateral	Sponta Swim	-0.047471613
CaudalLateral	Struggle	4.210609615
CaudalLateral	Sponta Swim	0.042828485
CaudalLateral	Struggle	2.12806657
CaudalLateral	Sponta Swim	-0.020277217
CaudalLateral	Struggle	2.328538805
CaudalLateral	Sponta Swim	-0.096453562
CaudalLateral	Struggle	3.362434268
CaudalLateral	Sponta Swim	-0.084222019
CaudalLateral	Struggle	2.288979292
CaudalLateral	Sponta Swim	-0.072375
CaudalLateral	Struggle	2.067653537
CaudalLateral	Sponta Swim	0.056903243
CaudalLateral	Struggle	0.678849131
CaudalLateral	Sponta Swim	0.096604928
CaudalLateral	Struggle	0.903987676
CaudalLateral	Sponta Swim	0.095585287
CaudalLateral	Struggle	1.889346004
CaudalLateral	Sponta Swim	0.112203121
CaudalLateral	Struggle	2.220390081
CaudalLateral	Sponta Swim	0.078302354
CaudalLateral	Struggle	3.697143883
CaudalLateral	Sponta Swim	0.028835386
CaudalLateral	Struggle	2.987718523
CaudalLateral	Sponta Swim	0.04507792
CaudalLateral	Struggle	3.367223024
CaudalLateral	Sponta Swim	0.020923361
CaudalLateral	Struggle	2.483408287
CaudalLateral	Sponta Swim	-0.037647784
CaudalLateral	Struggle	0.781896472
CaudalLateral	Sponta Swim	0.083240524
CaudalLateral	Struggle	1.812637731
CaudalLateral	Sponta Swim	0.065763295
CaudalLateral	Struggle	1.821556807
CaudalLateral	Sponta Swim	-0.064804032
CaudalLateral	Struggle	1.866383418
CaudalLateral	Sponta Swim	-0.040139854
CaudalLateral	Struggle	1.875208795
CaudalLateral	Sponta Swim	-0.082455397
CaudalLateral	Struggle	3.088368863
CaudalLateral	Sponta Swim	-0.077403769
CaudalLateral	Struggle	3.459752679
CaudalLateral	Struggle	3.564620838
CaudalLateral	Struggle	3.461694598
CaudalLateral	Struggle	3.699474514
CaudalLateral	Struggle	3.143931866
CaudalLateral	Struggle	6.039755274
CaudalLateral	Struggle	4.498792674
CaudalLateral	Struggle	4.523774758
CaudalLateral	Struggle	5.83086855
CaudalLateral	Struggle	6.873140149
CaudalLateral	Sponta Swim	0.388660431
CaudalLateral	Struggle	1.35578084
CaudalLateral	Sponta Swim	0.388660431
CaudalLateral	Struggle	3.450170413
CaudalLateral	Sponta Swim	0.388660431
CaudalLateral	Struggle	3.305298746
CaudalLateral	Sponta Swim	0.388660431
CaudalLateral	Struggle	5.494631439
CaudalLateral	Sponta Swim	0.388660431
CaudalLateral	Struggle	5.387300014
CaudalLateral	Sponta Swim	0.388660431
CaudalLateral	Struggle	3.00840047
CaudalLateral	Sponta Swim	0.388660431
CaudalLateral	Struggle	4.663462348
CaudalLateral	Sponta Swim	0.388660431
CaudalLateral	Struggle	4.944730725
CaudalLateral	Sponta Swim	0.319779754
CaudalLateral	Struggle	4.844282746
CaudalLateral	Sponta Swim	0.319779754
CaudalLateral	Struggle	5.191265464
CaudalLateral	Sponta Swim	0.319779754
CaudalLateral	Struggle	5.153244928
CaudalLateral	Sponta Swim	0.319779754
CaudalLateral	Struggle	6.4228113
CaudalLateral	Sponta Swim	0.319779754
CaudalLateral	Struggle	6.923871636
CaudalLateral	Sponta Swim	0.319779754
CaudalLateral	Struggle	9.409231424
CaudalLateral	Sponta Swim	0.319779754
CaudalLateral	Struggle	5.010919645
CaudalLateral	Sponta Swim	0.319779754
CaudalLateral	Struggle	7.156218857
CaudalLateral	Sponta Swim	0.319779754
CaudalLateral	Struggle	11.21639314
CaudalLateral	Sponta Swim	0.319779754
CaudalLateral	Struggle	8.509864092
CaudalLateral	Sponta Swim	-0.373829901
CaudalLateral	Struggle	8.297744572
CaudalLateral	Sponta Swim	0.073424876
CaudalLateral	Struggle	2.834852546
CaudalLateral	Sponta Swim	0.03595002
CaudalLateral	Struggle	4.064632341
CaudalLateral	Sponta Swim	-0.055338532
CaudalLateral	Struggle	6.193452209
CaudalLateral	Sponta Swim	-0.22114405
CaudalLateral	Struggle	7.129723907
CaudalLateral	Sponta Swim	0.263081372
CaudalLateral	Struggle	4.396903276
CaudalLateral	Sponta Swim	0.05436404
CaudalLateral	Struggle	2.366522431
CaudalLateral	Sponta Swim	0.085485414
CaudalLateral	Struggle	3.032785684
CaudalLateral	Sponta Swim	0.060015678
CaudalLateral	Struggle	3.564808547
CaudalMedial	Sponta Swim	1.230833173
CaudalMedial	Escape	-0.397630811
CaudalMedial	Sponta Swim	1.246672571
CaudalMedial	Escape	-0.464248419
CaudalMedial	Sponta Swim	-0.789862156
CaudalMedial	Escape	-1.776332065
CaudalMedial	Sponta Swim	-0.789862156
CaudalMedial	Escape	-0.611025505
CaudalMedial	Sponta Swim	-0.789862156
CaudalMedial	Escape	-0.997251332
CaudalMedial	Sponta Swim	-0.789862156
CaudalMedial	Escape	-0.702717662
CaudalMedial	Sponta Swim	4.948779821
CaudalMedial	Escape	-1.844872117
CaudalMedial	Sponta Swim	1.842227697
CaudalMedial	Escape	-1.131953537
CaudalMedial	Sponta Swim	1.555954456
CaudalMedial	Escape	-1.535402268
CaudalMedial	Sponta Swim	1.27604121
CaudalMedial	Escape	-1.284583569
CaudalMedial	Sponta Swim	6.907466888
CaudalMedial	Escape	-5.532067657
CaudalMedial	Sponta Swim	6.843325615
CaudalMedial	Escape	-6.396458864
CaudalMedial	Sponta Swim	1.891793013
CaudalMedial	Escape	-1.396053277
CaudalMedial	Sponta Swim	5.943974972
CaudalMedial	Escape	-2.614420533
CaudalMedial	Escape	-1.719614118
CaudalMedial	Escape	-0.560002893
CaudalMedial	Sponta Swim	5.454517126
CaudalMedial	Struggle	-1.116960227
CaudalMedial	Sponta Swim	6.295547009
CaudalMedial	Struggle	0.765558004
CaudalMedial	Sponta Swim	5.513937831
CaudalMedial	Struggle	-0.866576195
CaudalMedial	Sponta Swim	5.477351665
CaudalMedial	Struggle	-0.852092147
CaudalMedial	Sponta Swim	5.704435825
CaudalMedial	Struggle	-2.032720208
CaudalMedial	Sponta Swim	7.422881603
CaudalMedial	Struggle	-1.869915128
CaudalMedial	Sponta Swim	2.56107384
CaudalMedial	Struggle	-0.998834014
CaudalMedial	Sponta Swim	2.404918641
CaudalMedial	Struggle	-0.602272987
CaudalMedial	Sponta Swim	2.628229797
CaudalMedial	Struggle	-0.773529887
CaudalMedial	Sponta Swim	2.004447937
CaudalMedial	Struggle	-0.538173199
CaudalMedial	Sponta Swim	3.262492597
CaudalMedial	Struggle	-1.020845443
CaudalMedial	Sponta Swim	2.730649263
CaudalMedial	Struggle	-0.878109545
CaudalMedial	Sponta Swim	2.735432208
CaudalMedial	Struggle	-1.041285872
CaudalMedial	Sponta Swim	2.189823925
CaudalMedial	Struggle	-0.641058683
CaudalMedial	Sponta Swim	4.805902481
CaudalMedial	Struggle	-1.123996854
CaudalMedial	Sponta Swim	2.462944686
CaudalMedial	Struggle	-0.69575429
CaudalMedial	Sponta Swim	3.528366804
CaudalMedial	Struggle	-0.879342318
CaudalMedial	Sponta Swim	3.898805916
CaudalMedial	Struggle	-1.037188828
CaudalMedial	Sponta Swim	4.384723663
CaudalMedial	Struggle	-1.098657727
CaudalMedial	Sponta Swim	4.030443728
CaudalMedial	Struggle	-0.93780154
CaudalMedial	Sponta Swim	4.575056076
CaudalMedial	Struggle	-1.144886196
CaudalMedial	Sponta Swim	4.498552203
CaudalMedial	Struggle	-1.09298408
CaudalMedial	Sponta Swim	3.942000687
CaudalMedial	Struggle	-1.022104204
CaudalMedial	Struggle	-1.564045563
CaudalMedial	Struggle	-1.347591691
CaudalMedial	Struggle	-1.625524744
CaudalMedial	Struggle	-1.612730302
CaudalMedial	Struggle	-1.470609572
CaudalMedial	Struggle	-1.838135962
CaudalMedial	Struggle	-2.191453883
CaudalMedial	Struggle	-1.80227574
CaudalMedial	Sponta Swim	0.388660431
CaudalMedial	Struggle	-0.463637948
CaudalMedial	Sponta Swim	0.388660431
CaudalMedial	Struggle	-0.469087392
CaudalMedial	Sponta Swim	0.388660431
CaudalMedial	Struggle	-0.387828395
CaudalMedial	Sponta Swim	0.388660431
CaudalMedial	Struggle	-0.478817299
CaudalMedial	Sponta Swim	0.388660431
CaudalMedial	Struggle	-0.365740195
CaudalMedial	Sponta Swim	0.388660431
CaudalMedial	Struggle	-0.721800357
CaudalMedial	Sponta Swim	0.388660431
CaudalMedial	Struggle	-0.719698161
CaudalMedial	Sponta Swim	0.388660431
CaudalMedial	Struggle	-0.796378314
CaudalMedial	Sponta Swim	0.388660431
CaudalMedial	Struggle	-0.755838215
CaudalMedial	Sponta Swim	0.319779754
CaudalMedial	Struggle	-1.737020016
CaudalMedial	Sponta Swim	0.319779754
CaudalMedial	Struggle	-1.499697052
CaudalMedial	Sponta Swim	0.319779754
CaudalMedial	Struggle	-1.688407689
CaudalMedial	Sponta Swim	0.319779754
CaudalMedial	Struggle	0.789626837
CaudalMedial	Sponta Swim	0.319779754
CaudalMedial	Struggle	-1.59250474
CaudalMedial	Sponta Swim	0.319779754
CaudalMedial	Struggle	-1.466030657
CaudalMedial	Sponta Swim	0.319779754
CaudalMedial	Struggle	0.839976013
CaudalMedial	Sponta Swim	0.319779754
CaudalMedial	Struggle	0.989600956
CaudalMedial	Sponta Swim	2.263920426
CaudalMedial	Struggle	-0.98902449
CaudalMedial	Sponta Swim	5.452941895
CaudalMedial	Struggle	-1.321189284
CaudalMedial	Sponta Swim	5.404964209
CaudalMedial	Struggle	-1.546393037
CaudalMedial	Sponta Swim	5.896143913
CaudalMedial	Struggle	-0.968868613
CaudalMedial	Sponta Swim	1.563227057
CaudalMedial	Struggle	-0.308825016
CaudalMedial	Sponta Swim	2.182799459
CaudalMedial	Struggle	-1.00907594
CaudalMedial	Sponta Swim	3.610412598
CaudalMedial	Struggle	-1.30282402
CaudalMedial	Sponta Swim	4.050064564
CaudalMedial	Struggle	-1.561110973
CaudalMedial	Sponta Swim	3.58900094
CaudalMedial	Struggle	-0.935880661
CaudalMedial	Sponta Swim	5.024496078
CaudalMedial	Struggle	-1.319484234
dmiv1	Sponta Swim	0.118718378
dmiv1	Escape	2.231520772
dmiv1	Sponta Swim	-0.025069654
dmiv1	Escape	3.548330281
dmiv1	Sponta Swim	-0.789862156
dmiv1	Escape	6.573671848
dmiv1	Sponta Swim	-0.789862156
dmiv1	Escape	3.559646398
dmiv1	Sponta Swim	-0.408255845
dmiv1	Escape	4.846991338
dmiv1	Sponta Swim	0.04452607
dmiv1	Escape	1.532152995
dmiv1	Sponta Swim	-0.32722716
dmiv1	Escape	10.06407689
dmiv1	Sponta Swim	-0.100858271
dmiv1	Escape	6.904949859
dmiv1	Escape	3.124897525
dmiv1	Sponta Swim	0.084054276
dmiv1	Struggle	3.345357865
dmiv1	Sponta Swim	0.146761999
dmiv1	Struggle	1.095880777
dmiv1	Sponta Swim	0.097404659
dmiv1	Struggle	1.509660602
dmiv1	Sponta Swim	0.039275259
dmiv1	Struggle	1.270840466
dmiv1	Sponta Swim	0.131271064
dmiv1	Struggle	1.323785394
dmiv1	Sponta Swim	-0.043919653
dmiv1	Struggle	1.320368737
dmiv1	Struggle	3.336872881
dmiv1	Struggle	5.186582871
dmiv1	Sponta Swim	0.388660431
dmiv1	Struggle	2.262841135
dmiv1	Sponta Swim	0.388660431
dmiv1	Struggle	4.546701834
dmiv1	Sponta Swim	0.319779754
dmiv1	Struggle	0.73600474
dmiv1	Sponta Swim	0.319779754
dmiv1	Struggle	6.556481659
dmiv1	Sponta Swim	0.134645462
dmiv1	Struggle	6.39915967
dmiv1	Sponta Swim	0.099491447
dmiv1	Struggle	3.504060894
mid2i	Sponta Swim	0.084006749
mid2i	Escape	2.317711323
mid2i	Sponta Swim	-0.016112126
mid2i	Escape	1.933445305
mid2i	Sponta Swim	-0.789862156
mid2i	Escape	1.866590038
mid2i	Sponta Swim	-0.789862156
mid2i	Escape	1.584196087
mid2i	Sponta Swim	-0.134731114
mid2i	Escape	1.833893515
mid2i	Sponta Swim	0.077262685
mid2i	Escape	0.386117741
mid2i	Sponta Swim	0.042267486
mid2i	Escape	0.693016686
mid2i	Sponta Swim	0.037244782
mid2i	Escape	2.045644417
mid2i	Escape	1.827966411
mid2i	Sponta Swim	0.067563072
mid2i	Struggle	0.17796348
mid2i	Sponta Swim	0.071055964
mid2i	Struggle	0.109604314
mid2i	Sponta Swim	0.053904146
mid2i	Struggle	0.131765798
mid2i	Sponta Swim	0.025004566
mid2i	Struggle	0.101558685
mid2i	Sponta Swim	0.05272083
mid2i	Struggle	0.149264455
mid2i	Sponta Swim	0.036390767
mid2i	Struggle	0.096534863
mid2i	Struggle	0.30002442
mid2i	Struggle	0.259594716
mid2i	Sponta Swim	0.388660431
mid2i	Struggle	0.265106522
mid2i	Sponta Swim	0.388660431
mid2i	Struggle	0.181304209
mid2i	Sponta Swim	0.319779754
mid2i	Struggle	0.12327233
mid2i	Sponta Swim	0.319779754
mid2i	Struggle	0.169453427
mid2i	Sponta Swim	0.086965948
mid2i	Struggle	0.286221027
mid2i	Sponta Swim	0.023877814
mid2i	Struggle	0.080888808
mid3i	Sponta Swim	0.066984266
mid3i	Escape	1.68907664
mid3i	Sponta Swim	-0.059880152
mid3i	Escape	2.249574363
mid3i	Sponta Swim	-0.789862156
mid3i	Escape	1.952411205
mid3i	Sponta Swim	-0.789862156
mid3i	Escape	2.18994683
mid3i	Sponta Swim	-0.106690183
mid3i	Escape	1.264618009
mid3i	Sponta Swim	-0.269130886
mid3i	Escape	3.936637409
mid3i	Sponta Swim	-0.05246456
mid3i	Escape	2.210138939
mid3i	Sponta Swim	-0.492865145
mid3i	Escape	5.386117443
mid3i	Escape	1.884461679
mid3i	Sponta Swim	0.114747912
mid3i	Struggle	1.305838048
mid3i	Sponta Swim	0.092162453
mid3i	Struggle	0.181066468
mid3i	Sponta Swim	0.035132796
mid3i	Struggle	0.273830876
mid3i	Sponta Swim	0.026591942
mid3i	Struggle	0.428743437
mid3i	Sponta Swim	0.059101701
mid3i	Struggle	0.276434511
mid3i	Sponta Swim	-0.012464851
mid3i	Struggle	0.586510941
mid3i	Struggle	1.062538967
mid3i	Struggle	0.953011259
mid3i	Struggle	0.639829613
mid3i	Struggle	10.44865984
mid3i	Sponta Swim	0.388660431
mid3i	Struggle	1.459017649
mid3i	Sponta Swim	0.388660431
mid3i	Struggle	0.810954183
mid3i	Sponta Swim	0.388660431
mid3i	Struggle	0.462012082
mid3i	Sponta Swim	0.388660431
mid3i	Struggle	1.093872212
mid3i	Sponta Swim	0.319779754
mid3i	Struggle	1.264398545
mid3i	Sponta Swim	0.319779754
mid3i	Struggle	1.196584994
mid3i	Sponta Swim	0.060530975
mid3i	Struggle	1.255236268
mid3i	Sponta Swim	0.027276844
mid3i	Struggle	0.279110819
rom2	Sponta Swim	-0.022951528
rom2	Escape	2.710834377
rom2	Sponta Swim	0.028388992
rom2	Escape	2.091403157
rom2	Sponta Swim	-0.082029767
rom2	Escape	3.289769016
rom2	Sponta Swim	-0.015089698
rom2	Escape	2.895846106
rom2	Sponta Swim	-0.789862156
rom2	Escape	3.068570793
rom2	Sponta Swim	-0.789862156
rom2	Escape	3.352573827
rom2	Sponta Swim	-0.789862156
rom2	Escape	0.440481745
rom2	Sponta Swim	-0.184567444
rom2	Escape	2.629194766
rom2	Sponta Swim	-0.107140169
rom2	Escape	0.803883437
rom2	Sponta Swim	-0.185018152
rom2	Escape	3.007907014
rom2	Sponta Swim	-0.415481195
rom2	Escape	7.031033039
rom2	Sponta Swim	-0.055484533
rom2	Escape	2.96688113
rom2	Escape	1.072674215
rom2	Sponta Swim	0.095746472
rom2	Struggle	1.034438848
rom2	Sponta Swim	0.099523708
rom2	Struggle	1.004025072
rom2	Sponta Swim	0.100094214
rom2	Struggle	1.051071733
rom2	Sponta Swim	0.096301943
rom2	Struggle	1.192802012
rom2	Sponta Swim	0.040242717
rom2	Struggle	0.266790152
rom2	Sponta Swim	-0.054005653
rom2	Struggle	0.22012344
rom2	Sponta Swim	0.034217507
rom2	Struggle	0.264264986
rom2	Sponta Swim	0.013798311
rom2	Struggle	0.335739702
rom2	Struggle	2.127916694
rom2	Struggle	2.716733865
rom2	Struggle	5.547689319
rom2	Sponta Swim	0.388660431
rom2	Struggle	1.90837926
rom2	Sponta Swim	0.388660431
rom2	Struggle	1.978029639
rom2	Sponta Swim	0.388660431
rom2	Struggle	4.502351344
rom2	Sponta Swim	0.388660431
rom2	Struggle	1.833271109
rom2	Sponta Swim	0.319779754
rom2	Struggle	0.612624809
rom2	Sponta Swim	0.319779754
rom2	Struggle	1.038073815
rom2	Sponta Swim	-0.033910304
rom2	Struggle	0.599581912
rom2	Sponta Swim	0.046049744
rom2	Struggle	0.726152822
rom2	Sponta Swim	0.036550552
rom2	Struggle	0.088082075
rom3	Sponta Swim	-0.018905655
rom3	Escape	1.409201007
rom3	Sponta Swim	-0.032448564
rom3	Escape	2.834692881
rom3	Sponta Swim	-0.789862156
rom3	Escape	3.708354291
rom3	Sponta Swim	-0.789862156
rom3	Escape	6.411313176
rom3	Sponta Swim	-0.789862156
rom3	Escape	2.130202003
rom3	Sponta Swim	-0.227853619
rom3	Escape	3.461931538
rom3	Sponta Swim	0.025563881
rom3	Escape	1.49747318
rom3	Sponta Swim	-0.044611588
rom3	Escape	1.934822384
rom3	Sponta Swim	-0.087386906
rom3	Escape	3.945536174
rom3	Escape	4.09498966
rom3	Escape	1.439355768
rom3	Sponta Swim	0.029831395
rom3	Struggle	0.639551684
rom3	Sponta Swim	0.047255889
rom3	Struggle	0.319796577
rom3	Sponta Swim	0.02627027
rom3	Struggle	0.222635716
rom3	Sponta Swim	0.075255394
rom3	Struggle	0.532523841
rom3	Sponta Swim	0.054170549
rom3	Struggle	0.414846763
rom3	Sponta Swim	0.030279115
rom3	Struggle	0.481474012
rom3	Sponta Swim	0.059254527
rom3	Struggle	0.374626249
rom3	Sponta Swim	0.043658644
rom3	Struggle	0.491389453
rom3	Sponta Swim	-0.024866432
rom3	Struggle	0.812219784
rom3	Sponta Swim	-0.060392395
rom3	Struggle	0.872416258
rom3	Struggle	0.477307573
rom3	Struggle	0.818040073
rom3	Struggle	0.579400599
rom3	Struggle	0.986834757
rom3	Sponta Swim	0.388660431
rom3	Struggle	0.428472526
rom3	Sponta Swim	0.388660431
rom3	Struggle	0.651329257
rom3	Sponta Swim	0.388660431
rom3	Struggle	0.666396916
rom3	Sponta Swim	0.388660431
rom3	Struggle	0.639997009
rom3	Sponta Swim	0.319779754
rom3	Struggle	0.828226343
rom3	Sponta Swim	0.319779754
rom3	Struggle	0.588896543
rom3	Sponta Swim	0.319779754
rom3	Struggle	1.012815006
rom3	Sponta Swim	0.319779754
rom3	Struggle	0.907081179
rom3	Sponta Swim	0.027999893
rom3	Struggle	0.374517173
rom3	Sponta Swim	0.01186575
rom3	Struggle	0.314298347
rov3	Sponta Swim	0.118310578
rov3	Escape	2.766068831
rov3	Sponta Swim	-0.085593298
rov3	Escape	2.782950878
rov3	Sponta Swim	0.044981346
rov3	Struggle	3.088832915
rov3	Sponta Swim	0.035345495
rov3	Struggle	2.912982076
rov3	Sponta Swim	0.134066865
rov3	Struggle	2.23085326
rov3	Sponta Swim	0.106390297
rov3	Struggle	2.270769417
rov3	Sponta Swim	0.086812228
rov3	Struggle	2.030648589
rov3	Sponta Swim	0.096268296
rov3	Struggle	1.891104072
rov3	Sponta Swim	0.110020414
rov3	Struggle	1.768508852
rov3	Sponta Swim	0.01707454
rov3	Struggle	1.223721847
rov3	Sponta Swim	0.022512928
rov3	Struggle	1.693122581
rov3	Sponta Swim	0.083477199
rov3	Struggle	1.891641766
rov3	Sponta Swim	0.074558333
rov3	Struggle	1.63991937
rov3	Sponta Swim	0.084744692
rov3	Struggle	1.437733173
rov3	Sponta Swim	0.035111651
rov3	Struggle	1.913627282
rov3	Sponta Swim	-0.047699496
rov3	Struggle	1.33926186
rov3	Sponta Swim	0.105063111
rov3	Struggle	1.930141777
rov3	Struggle	3.198000748
rov3	Struggle	3.490145683
rov3	Struggle	2.975151375
rov3	Struggle	7.210583046
rov3	Struggle	5.327999279
rov3	Struggle	7.360226318
rov3	Struggle	8.210570596
rov3	Sponta Swim	0.388660431
rov3	Struggle	1.684286535
rov3	Sponta Swim	0.388660431
rov3	Struggle	2.409865856
rov3	Sponta Swim	0.388660431
rov3	Struggle	2.451920852
rov3	Sponta Swim	0.388660431
rov3	Struggle	5.106487691
rov3	Sponta Swim	0.388660431
rov3	Struggle	3.897778898
rov3	Sponta Swim	0.388660431
rov3	Struggle	5.75239715
rov3	Sponta Swim	0.319779754
rov3	Struggle	4.260606825
rov3	Sponta Swim	0.319779754
rov3	Struggle	4.710493624
rov3	Sponta Swim	0.319779754
rov3	Struggle	4.325406432
rov3	Sponta Swim	0.319779754
rov3	Struggle	3.408106178
rov3	Sponta Swim	0.319779754
rov3	Struggle	4.757031068
rov3	Sponta Swim	0.319779754
rov3	Struggle	8.354359448
rov3	Sponta Swim	0.319779754
rov3	Struggle	9.132002369
rov3	Sponta Swim	0.129206747
rov3	Struggle	5.376007855
rov3	Sponta Swim	0.193432629
rov3	Struggle	2.610411078
rov3	Sponta Swim	0.123276532
rov3	Struggle	5.725759864
rov3	Sponta Swim	0.125221968
rov3	Struggle	5.684470832
rov3	Sponta Swim	0.263945222
rov3	Struggle	3.241985857
rov3	Sponta Swim	0.224324495
rov3	Struggle	2.908746481
rov3	Sponta Swim	0.193465069
rov3	Struggle	3.576834619
rov3	Sponta Swim	-0.096295893
rov3	Escape	2.715198189
rov3	Sponta Swim	-0.087075055
rov3	Escape	3.216871113
rov3	Sponta Swim	0.092320353
rov3	Escape	2.087144762
rov3	Sponta Swim	0.161167741
rov3	Escape	2.149232358
rov3	Sponta Swim	0.04507345
rov3	Escape	1.696252197
rov3	Sponta Swim	0.04321599
rov3	Escape	2.292359889
rov3	Sponta Swim	0.086480498
rov3	Escape	2.946545213
rov3	Sponta Swim	0.069109201
rov3	Escape	1.308543414
rov3	Sponta Swim	0.628362417
rov3	Escape	2.585707903
rov3	Sponta Swim	0.848711312
rov3	Escape	2.401441932
rov3	Sponta Swim	0.648463547
rov3	Escape	1.492896676
rov3	Sponta Swim	0.776540279
rov3	Escape	2.651865721
rov3	Sponta Swim	0.314537287
rov3	Escape	8.216088563
rov3	Sponta Swim	0.297724068
rov3	Escape	10.616882
rov3	Sponta Swim	0.263545454
rov3	Escape	12.55011159
rov3	Sponta Swim	-0.317979515
rov3	Escape	12.76682228
rov3	Sponta Swim	0.365064502
rov3	Escape	13.1419211
rov3	Sponta Swim	0.299065471
rov3	Escape	9.72101748
rov3	Sponta Swim	0.162437856
rov3	Escape	6.969992518
rov3	Sponta Swim	0.221767902
rov3	Escape	5.135715455
rov3	Sponta Swim	0.14904201
rov3	Escape	9.958936274
rov3	Sponta Swim	-0.043719232
rov3	Escape	5.061156169
rov3	Sponta Swim	0.16626668
rov3	Escape	4.693006858
rov3	Sponta Swim	-0.108513176
rov3	Escape	10.40477055
rov3	Sponta Swim	-0.070132822
rov3	Escape	5.638007075
rov3	Sponta Swim	0.170654178
rov3	Escape	7.793862671
rov3	Sponta Swim	0.152295709
rov3	Escape	7.778713942
rov3	Sponta Swim	-0.029248089
rov3	Escape	5.260303676
rov3	Sponta Swim	-0.124076903
rov3	Escape	9.707628667
rov3	Sponta Swim	0.132995009
rov3	Escape	9.908318281
rov3	Sponta Swim	-0.103833109
rov3	Escape	6.262134314
rov3	Escape	7.49353075
rov3	Escape	2.168995768
rov3	Escape	5.857794583
rov3	Escape	4.861899972
rov3	Escape	7.650221109
rov3	Escape	6.609707594
rov3	Escape	1.946945846
rov3	Escape	2.864196777
rov3	Escape	2.871064126
rov3	Escape	4.316435695
rov3	Escape	4.184651196
rov3	Escape	2.252771586
rov3	Escape	5.492187619
rov3	Escape	4.610447109
rov3	Escape	2.713348687
rov3	Sponta Swim	0.118310578
rov3	Escape	2.766068831
rov3	Sponta Swim	0.268327206
rov3	Escape	1.365946844
rov3	Sponta Swim	0.17863521
rov3	Escape	1.70903644
rov3	Sponta Swim	0.193921432
rov3	Escape	2.748778366
rov3	Sponta Swim	0.188661158
rov3	Escape	2.379097983
rov3	Sponta Swim	0.015988484
rov3	Escape	1.590231661
rov3	Sponta Swim	0.108491093
rov3	Escape	3.134269424
rov3	Sponta Swim	0.124131009
rov3	Escape	2.078626037
rov3	Sponta Swim	0.083641626
rov3	Escape	2.611597024
rov3	Sponta Swim	-0.085593298
rov3	Escape	2.782950878
rov3	Sponta Swim	-0.100033931
rov3	Escape	2.411090001
rov3	Sponta Swim	0.126977742
rov3	Escape	1.560670666
rov3	Sponta Swim	-0.049603768
rov3	Escape	3.131334513
rov3	Sponta Swim	-0.082986236
rov3	Escape	3.089196742
rov3	Sponta Swim	-0.055730149
rov3	Escape	2.966322288
rov3	Sponta Swim	0.016132191
rov3	Escape	2.818188399
rov3	Sponta Swim	-0.075486377
rov3	Escape	3.953664213
rov3	Sponta Swim	-0.067647368
rov3	Escape	2.618418038
rov3	Sponta Swim	-0.096313491
rov3	Escape	3.696613714
rov3	Sponta Swim	-0.16016674
rov3	Escape	3.008300975
vmiv1/2	Sponta Swim	3.044469416
vmiv1/2	Escape	0.595258713
vmiv1/2	Sponta Swim	3.527982712
vmiv1/2	Escape	1.218319535
vmiv1/2	Sponta Swim	2.024013966
vmiv1/2	Escape	1.053356767
vmiv1/2	Sponta Swim	1.87139529
vmiv1/2	Escape	1.443298399
vmiv1/2	Sponta Swim	0.156353645
vmiv1/2	Escape	1.95310545
vmiv1/2	Sponta Swim	-0.15570505
vmiv1/2	Escape	1.54850094
vmiv1/2	Sponta Swim	-0.789862156
vmiv1/2	Escape	4.151591182
vmiv1/2	Sponta Swim	-0.789862156
vmiv1/2	Escape	2.658639699
vmiv1/2	Sponta Swim	-0.789862156
vmiv1/2	Escape	2.355422199
vmiv1/2	Sponta Swim	-0.789862156
vmiv1/2	Escape	3.855003119
vmiv1/2	Sponta Swim	1.278074622
vmiv1/2	Escape	1.008394361
vmiv1/2	Sponta Swim	1.298817575
vmiv1/2	Escape	0.843446553
vmiv1/2	Sponta Swim	1.634260178
vmiv1/2	Escape	1.267650127
vmiv1/2	Sponta Swim	2.078106523
vmiv1/2	Escape	-1.09068954
vmiv1/2	Sponta Swim	7.344944715
vmiv1/2	Escape	-3.362668157
vmiv1/2	Sponta Swim	7.236076474
vmiv1/2	Escape	4.19031477
vmiv1/2	Sponta Swim	4.860619307
vmiv1/2	Escape	2.721048117
vmiv1/2	Sponta Swim	1.206890643
vmiv1/2	Struggle	1.958950877
vmiv1/2	Sponta Swim	2.22998476
vmiv1/2	Struggle	1.447708368
vmiv1/2	Sponta Swim	2.803645998
vmiv1/2	Struggle	1.155932069
vmiv1/2	Sponta Swim	1.796833426
vmiv1/2	Struggle	1.70689553
vmiv1/2	Sponta Swim	0.75258325
vmiv1/2	Struggle	1.082500845
vmiv1/2	Sponta Swim	1.320427284
vmiv1/2	Struggle	0.587911665
vmiv1/2	Sponta Swim	1.657785445
vmiv1/2	Struggle	1.254588604
vmiv1/2	Sponta Swim	2.220316768
vmiv1/2	Struggle	1.316920519
vmiv1/2	Sponta Swim	0.76733169
vmiv1/2	Struggle	-0.45404245
vmiv1/2	Sponta Swim	0.745387703
vmiv1/2	Struggle	0.358943433
vmiv1/2	Sponta Swim	0.94691436
vmiv1/2	Struggle	-0.52554585
vmiv1/2	Sponta Swim	1.123256624
vmiv1/2	Struggle	-0.776507512
vmiv1/2	Sponta Swim	0.884416372
vmiv1/2	Struggle	0.569633067
vmiv1/2	Sponta Swim	1.181063786
vmiv1/2	Struggle	0.790976346
vmiv1/2	Sponta Swim	1.352516919
vmiv1/2	Struggle	0.812161148
vmiv1/2	Sponta Swim	1.401500672
vmiv1/2	Struggle	-0.482349724
vmiv1/2	Sponta Swim	1.076914012
vmiv1/2	Struggle	0.348632336
vmiv1/2	Sponta Swim	2.219362676
vmiv1/2	Struggle	-0.650002778
vmiv1/2	Struggle	2.039387986
vmiv1/2	Struggle	2.332342684
vmiv1/2	Struggle	1.867557108
vmiv1/2	Struggle	2.728527308
vmiv1/2	Struggle	0.500027657
vmiv1/2	Struggle	1.315912932
vmiv1/2	Struggle	3.229228288
vmiv1/2	Sponta Swim	0.388660431
vmiv1/2	Struggle	1.304337502
vmiv1/2	Sponta Swim	0.388660431
vmiv1/2	Struggle	0.575121909
vmiv1/2	Sponta Swim	0.388660431
vmiv1/2	Struggle	1.381527796
vmiv1/2	Sponta Swim	0.388660431
vmiv1/2	Struggle	1.644287825
vmiv1/2	Sponta Swim	0.388660431
vmiv1/2	Struggle	1.590873897
vmiv1/2	Sponta Swim	0.388660431
vmiv1/2	Struggle	1.131210983
vmiv1/2	Sponta Swim	0.319779754
vmiv1/2	Struggle	2.680631876
vmiv1/2	Sponta Swim	0.319779754
vmiv1/2	Struggle	2.352349043
vmiv1/2	Sponta Swim	0.319779754
vmiv1/2	Struggle	2.03873086
vmiv1/2	Sponta Swim	0.319779754
vmiv1/2	Struggle	2.694197714
vmiv1/2	Sponta Swim	0.319779754
vmiv1/2	Struggle	1.93943578
vmiv1/2	Sponta Swim	0.319779754
vmiv1/2	Struggle	2.739678383
vmiv1/2	Sponta Swim	0.319779754
vmiv1/2	Struggle	7.154261231
vmiv1/2	Sponta Swim	0.319779754
vmiv1/2	Struggle	6.831684113
vmiv1/2	Sponta Swim	0.64825058
vmiv1/2	Struggle	2.169814289
vmiv1/2	Sponta Swim	0.761642396
vmiv1/2	Struggle	2.968253225
vmiv1/2	Sponta Swim	4.01446712
vmiv1/2	Struggle	3.772925496
vmiv1/2	Sponta Swim	1.764295638
vmiv1/2	Struggle	1.566174686
vmiv1/2	Sponta Swim	0.969917834
vmiv1/2	Struggle	0.842761159
vmiv1/2	Sponta Swim	1.327623069
vmiv1/2	Struggle	0.582485199
vmiv1/2	Sponta Swim	1.397832513
vmiv1/2	Struggle	0.946418762
vmiv1/2	Sponta Swim	2.46423161
vmiv1/2	Struggle	1.791247129
