# Supplementary material for: Chronology-based architecture of descending circuits that underlie the development of locomotor repertoire after birth
Source: eLife. 2019 Feb 25;8:e42135. doi: 10.7554/eLife.42135 (PMC6449084; doi:10.7554/eLife.42135)
Supplement: Figure 7—source data 1. [file elife-42135-fig7-data1.csv]

MiV1 type	Swim speed	No of spikes
ventral	Slow	1.338613861
ventral	Slow	0.096491228
middle	Slow	0.086592179
ventral	Slow	1.955823293
dorsal	Slow	0
dorsal	Slow	0
dorsal	Slow	0.001748252
ventral	Slow	2.154450262
dorsal	Slow	0.020512821
middle	Slow	0.013262599
ventral	Slow	1.190243902
middle	Slow	0.224137931
middle	Slow	1.527950311
ventral	Slow	1.911262799
ventral	Slow	2.020979021
ventral	Slow	1.727608495
ventral	Slow	0.924199888
ventral	Slow	1.103448276
ventral	Slow	1.6953125
ventral	Slow	1.849002849
middle	Slow	0.247833622
dorsal	Slow	0.002358491
ventral	Slow	1.752788104
middle	Slow	0.719471947
ventral	Slow	1.885245902
ventral	Slow	1.706070288
middle	Slow	0.474358974
middle	Slow	0.082004556
middle	Slow	0.036281179
ventral	Slow	0.039370079
middle	Slow	0.104166667
ventral	Slow	0.026765376
middle	Slow	0.396085741
dorsal	Slow	0.024229075
ventral	Slow	1.101867572
middle	Slow	0.114010989
ventral	Slow	1.788999378
ventral	Slow	2.05
middle	Slow	0.87745098
ventral	Slow	2.981981982
ventral	Slow	1.445945946
dorsal	Slow	0
dorsal	Slow	0.005263158
dorsal	Slow	0.045751634
ventral	Slow	0.392546584
ventral	Fast	1
ventral	Fast	0.105263158
middle	Fast	1.157894737
ventral	Fast	2.4
dorsal	Fast	0
dorsal	Fast	0.111111111
dorsal	Fast	0.48
ventral	Fast	1.25
dorsal	Fast	0.666666667
middle	Fast	2.166666667
ventral	Fast	0.785714286
middle	Fast	1.136363636
middle	Fast	1.857142857
ventral	Fast	1.25
ventral	Fast	1
ventral	Fast	0.894736842
ventral	Fast	0.45
ventral	Fast	0.933333333
ventral	Fast	0.939393939
ventral	Fast	1.888888889
middle	Fast	2.153846154
dorsal	Fast	0.205128205
ventral	Fast	1.263157895
middle	Fast	1.565217391
ventral	Fast	1.421052632
ventral	Fast	1.3
middle	Fast	2
middle	Fast	5.235294118
middle	Fast	1.090909091
ventral	Fast	1.055555556
middle	Fast	2.5
ventral	Fast	0.434210526
middle	Fast	0.631578947
dorsal	Fast	1.058823529
ventral	Fast	1.377777778
middle	Fast	1.2
ventral	Fast	1.015037594
ventral	Fast	2.785714286
middle	Fast	6
ventral	Fast	4.142857143
ventral	Fast	1.52
dorsal	Fast	0.4
dorsal	Fast	0.666666667
dorsal	Fast	0.37037037
ventral	Fast	0.476190476
