# Supplementary material for: Chronology-based architecture of descending circuits that underlie the development of locomotor repertoire after birth
Source: eLife. 2019 Feb 25;8:e42135. doi: 10.7554/eLife.42135 (PMC6449084; doi:10.7554/eLife.42135)
Supplement: Figure 7—source data 2. [file elife-42135-fig7-data2.csv]

MiV1 type	Swim speed	Membrane depolarization
ventral	Slow	19.92206265
ventral	Slow	6.7166967
middle	Slow	7.256173956
ventral	Slow	22.98910301
dorsal	Slow	3.218042067
dorsal	Slow	3.718545867
dorsal	Slow	4.441756485
ventral	Slow	21.78462647
dorsal	Slow	4.711052097
middle	Slow	6.05578362
ventral	Slow	16.41921034
middle	Slow	9.866114429
middle	Slow	18.96387885
ventral	Slow	17.24474405
ventral	Slow	17.12289736
ventral	Slow	22.18538655
ventral	Slow	19.5766609
ventral	Slow	19.14590967
ventral	Slow	16.72448873
ventral	Slow	18.92628319
middle	Slow	6.584116996
dorsal	Slow	5.86085001
ventral	Slow	20.271986
middle	Slow	17.6012438
ventral	Slow	24.88786384
ventral	Slow	19.30083005
middle	Slow	16.08497861
middle	Slow	10.19652552
middle	Slow	6.394708194
ventral	Slow	4.12895702
middle	Slow	10.27219066
ventral	Slow	2.82972503
middle	Slow	13.14844274
dorsal	Slow	4.38059668
ventral	Slow	36.96258387
middle	Slow	7.071952483
ventral	Slow	20.2807914
ventral	Slow	16.29223432
middle	Slow	12.63975315
ventral	Slow	10.32771556
ventral	Slow	14.88716456
dorsal	Slow	4.033112257
dorsal	Slow	4.654086838
dorsal	Slow	7.508527753
ventral	Slow	8.25364624
ventral	Fast	19.56289578
ventral	Fast	7.488685794
middle	Fast	10.78427449
ventral	Fast	17.29971305
dorsal	Fast	3.446386215
dorsal	Fast	13.46382836
dorsal	Fast	15.59853396
ventral	Fast	18.68490901
dorsal	Fast	13.03116016
middle	Fast	22.13518655
ventral	Fast	12.4811493
middle	Fast	13.55655833
middle	Fast	18.7851284
ventral	Fast	14.18639692
ventral	Fast	12.76662474
ventral	Fast	15.37507352
ventral	Fast	13.05209434
ventral	Fast	15.33480167
ventral	Fast	13.90295852
ventral	Fast	17.26370698
middle	Fast	18.54734238
dorsal	Fast	18.56511728
ventral	Fast	17.19742149
middle	Fast	17.86915295
ventral	Fast	20.33627632
ventral	Fast	15.97679829
middle	Fast	21.1060477
middle	Fast	27.10526386
middle	Fast	11.90765763
ventral	Fast	13.02390613
middle	Fast	20.58078091
ventral	Fast	10.68360061
middle	Fast	11.49736344
dorsal	Fast	11.47324632
ventral	Fast	37.70351989
middle	Fast	10.31546995
ventral	Fast	17.86836088
ventral	Fast	17.58880333
middle	Fast	24.4200083
ventral	Fast	13.19818583
ventral	Fast	15.30555062
dorsal	Fast	14.20702267
dorsal	Fast	18.22336337
dorsal	Fast	13.84377116
ventral	Fast	7.465267866
