# Supplementary material for: Chronology-based architecture of descending circuits that underlie the development of locomotor repertoire after birth
Source: eLife. 2019 Feb 25;8:e42135. doi: 10.7554/eLife.42135 (PMC6449084; doi:10.7554/eLife.42135)
Supplement: Figure 7—source data 3. [file elife-42135-fig7-data3.csv]

MiV1 type	Rin	Vrest	Tau	Cm
ventral	410	-51	4.51	11
ventral	1100	-45	7.81	7.1
middle	100	-51	1.3	13
ventral	260	-65	3.64	14
dorsal	137	-50	1.0275	7.5
dorsal	75	-68	0.975	13
dorsal	86	-64	1.118	13
ventral	400	-52	5.2	13
dorsal	65	-66	0.78	12
middle	108	-61	0.648	6
ventral	1100	-47	7.04	6.4
middle	1000	-52	9	9
middle	187	-66	2.431	13
ventral	280	-55	3.08	11
ventral	293	-63	3.809	13
ventral	300	-66	3.9	13
ventral	312	-65	4.056	13
ventral	328	-58	4.264	13
ventral	350	-63	4.2	12
ventral	300	-55	3.6	12
middle	650	-50	6.24	9.6
dorsal	69	-65	0.966	14
ventral	450	-63	4.59	10.2
middle	147	-64	1.764	12
ventral	700	-57	7	10
ventral	383	-62	4.213	11
middle	160	-60	1.92	12
middle	133	-62	1.596	12
middle	125	-63	1.375	11
ventral	1050	-54	7.35	7
middle	166	-64	1.494	9
ventral	1000	-48	8.4	8.4
middle	172	-62	1.8576	10.8
dorsal	68	-66	0.748	11
ventral	200	-67	2.6	13
middle	69	-70	0.759	11
ventral	375	-54	5.25	14
ventral	300	-61	2.88	9.6
middle	NaN	-58	NaN	10
ventral	250	-52	2	8
ventral	350	-52	3.85	11
dorsal	73	-68	0.876	12
dorsal	90	-66	1.08	12
dorsal	79	-68	0.632	8
ventral	510	-55	3.978	7.8
