# Supplementary material for: Chronology-based architecture of descending circuits that underlie the development of locomotor repertoire after birth
Source: eLife. 2019 Feb 25;8:e42135. doi: 10.7554/eLife.42135 (PMC6449084; doi:10.7554/eLife.42135)
Supplement: Figure 8—source data 1. [file elife-42135-fig8-data1.csv]

MiV1 type	Rostrocaudal position	Dorsal extent
middle	Rostral	0.580291971
middle	Rostral	0.627705628
middle	Rostral	0.490566038
middle	Rostral	0.498567335
middle	Rostral	0.559939302
middle	Rostral	0.546564885
middle	Rostral	0.645533141
middle	Rostral	0.505460218
ventral	Rostral	0.421800948
ventral	Rostral	0.410575428
middle	Rostral	0.551839465
middle	Rostral	0.419308357
ventral	Rostral	0.333333333
ventral	Rostral	0.332142857
ventral	Rostral	0.297635605
ventral	Rostral	0.50658858
ventral	Rostral	0.52
ventral	Rostral	0.559808612
ventral	Rostral	0.424960506
ventral	Rostral	0.3515625
ventral	Rostral	0.422857143
ventral	Rostral	0.333333333
ventral	Rostral	0.356230032
ventral	Rostral	0.42
ventral	Rostral	0.410339257
ventral	Rostral	0.309484193
ventral	Rostral	0.565286624
ventral	Rostral	0.477996965
ventral	Rostral	0.293768546
middle	Rostral	0.554276316
middle	Rostral	0.640699523
dorsal	Rostral	0.642754663
middle	Rostral	0.470160116
ventral	Rostral	0.392011834
ventral	Rostral	0.338028169
dorsal	Rostral	0.68445122
middle	Rostral	0.628614916
dorsal	Rostral	0.610429448
dorsal	Rostral	0.531456954
middle	Rostral	0.392446634
middle	Rostral	0.386363636
dorsal	Rostral	0.65890183
middle	Rostral	0.642972536
middle	Rostral	0.649754501
ventral	Rostral	0.313793103
dorsal	Rostral	0.612804878
dorsal	Rostral	0.626198083
middle	Rostral	0.56474259
middle	Rostral	0.453488372
middle	Rostral	0.327305606
middle	Middle	0.586630286
middle	Middle	0.5504
middle	Middle	0.418032787
middle	Middle	0.498498498
middle	Middle	0.695121951
middle	Middle	0.47385103
middle	Middle	0.533670034
middle	Middle	0.579192547
ventral	Middle	0.352014011
ventral	Middle	0.372134039
middle	Middle	0.597472924
middle	Middle	0.439669421
ventral	Middle	0.202380952
ventral	Middle	0.320441989
ventral	Middle	0.380530973
ventral	Middle	0.452542373
ventral	Middle	0.45703125
ventral	Middle	0.481802426
ventral	Middle	0.34962406
ventral	Middle	0.388214905
ventral	Middle	0.279503106
ventral	Middle	0.234006734
ventral	Middle	0.354621849
ventral	Middle	0.368794326
ventral	Middle	0.409926471
ventral	Middle	0.43705036
ventral	Middle	0.556492411
ventral	Middle	0.489010989
ventral	Middle	0.27427598
middle	Middle	0.659405941
middle	Middle	0.66967509
dorsal	Middle	0.6
middle	Middle	0.452302632
ventral	Middle	0.348275862
ventral	Middle	0.356666667
dorsal	Middle	0.53577371
middle	Middle	0.485148515
dorsal	Middle	0.706484642
dorsal	Middle	0.537753223
middle	Middle	0.506666667
middle	Middle	0.457249071
dorsal	Middle	0.684587814
middle	Middle	0.681818182
middle	Middle	0.776816609
ventral	Middle	0.308377897
dorsal	Middle	0.697552448
dorsal	Middle	0.568904594
middle	Middle	0.484629295
middle	Middle	0.449019608
middle	Middle	0.370517928
