# Supplementary material for: Chronology-based architecture of descending circuits that underlie the development of locomotor repertoire after birth
Source: eLife. 2019 Feb 25;8:e42135. doi: 10.7554/eLife.42135 (PMC6449084; doi:10.7554/eLife.42135)
Supplement: Figure 9—source data 1. [file elife-42135-fig9-data1.csv]

Pair	Conduction velocity
dMiV1->PMN	12.4087591240876
dMiV1->PMN	16.3636363636364
dMiV1->PMN	17
dMiV1->PMN	15
dMiV1->PMN	12.4087591240876
dMiV1->PMN	10.8433734939759
dMiV1->PMN	13.4920634920635
dMiV1->PMN	14.1666666666667
dMiV1->PMN	18
dMiV1->PMN	13.8211382113821
dMiV1->PMN	12.8571428571429
dMiV1->PMN	12.1428571428571
dMiV1->PMN	16.3636363636364
M->PMN	35.4166666666667
M->PMN	36
M->PMN	36.1702127659575
M->PMN	36
M->PMN	28.5714285714286
M->PMN	29.4117647058824
M->PMN	33.3333333333333
M->PMN	27.1428571428571
M->PMN	31.5789473684211
M->PMN	33.9622641509434
M->PMN	32.1428571428571
M->PMN	36.734693877551
M->PMN	39.5348837209302
M->PMN	42.5
vMiV1->MCoD	10
vMiV1->MCoD	8.73015873015873
vMiV1->MCoD	6.89655172413793
vMiV1->MCoD	5.97826086956522
vMiV1->MCoD	9.32203389830508
vMiV1->MCoD	7.5
vMiV1->MCoD	4.1044776119403
vMiV1->MCoD	4.28571428571429
vMiV1->MCoD	3.87096774193548
Mid3i->PMN	13.125
Mid3i->PMN	13.3333333333333
Mid3i->PMN	15.8333333333333
Mid3i->PMN	11.5789473684211
Mid3i->PMN	21.1111111111111
Mid3i->PMN	18.1818181818182
