# Supplementary material for: Chronology-based architecture of descending circuits that underlie the development of locomotor repertoire after birth
Source: eLife. 2019 Feb 25;8:e42135. doi: 10.7554/eLife.42135 (PMC6449084; doi:10.7554/eLife.42135)
Supplement: Figure 9—source data 2. [file elife-42135-fig9-data2.csv]

Pair	Half decay time
vMiV1->MCoD	2.8
vMiV1->MCoD	4.1
vMiV1->MCoD	4.23
vMiV1->MCoD	3.9
vMiV1->MCoD	3.3
vMiV1->MCoD	3.8
vMiV1->MCoD	4.4
vMiV1->MCoD	1.2
dMiV1->PMN	2.9
dMiV1->PMN	1.05
dMiV1->PMN	0.8
dMiV1->PMN	0.8
dMiV1->PMN	1.2
dMiV1->PMN	0.4
dMiV1->PMN	0.8
dMiV1->PMN	0.5
dMiV1->PMN	0.5
dMiV1->PMN	0.9
dMiV1->PMN	0.6
dMiV1->PMN	0.7
dMiV1->PMN	1
Mid3i->PMN	1.3
Mid3i->PMN	0.5
Mid3i->PMN	0.5
Mid3i->PMN	0.4
Mid3i->PMN	2.4
Mid3i->PMN	3.6
Mid3i->PMN	0.4
