# Supplementary material for: Chronology-based architecture of descending circuits that underlie the development of locomotor repertoire after birth
Source: eLife. 2019 Feb 25;8:e42135. doi: 10.7554/eLife.42135 (PMC6449084; doi:10.7554/eLife.42135)
Supplement: Figure 9—source data 3. [file elife-42135-fig9-data3.csv]

Pair	amplitude
dMiV1->PMN	0.7
dMiV1->PMN	1.7
dMiV1->PMN	0.3
dMiV1->PMN	0.2
dMiV1->PMN	3.6
dMiV1->PMN	0.4
dMiV1->PMN	2.8
dMiV1->PMN	4.5
dMiV1->PMN	2.2
dMiV1->PMN	0.26
dMiV1->PMN	3.5
dMiV1->PMN	1.5
dMiV1->PMN	1.7
M->PMN	27.3
M->PMN	25
M->PMN	29.7
M->PMN	22.1
M->PMN	13
M->PMN	22.1
M->PMN	22.4
M->PMN	34.9
M->PMN	21.8
M->PMN	15.8
M->PMN	32.6
M->PMN	30.3
M->PMN	17
M->PMN	20.02
vMiV1->MCoD	3.3
vMiV1->MCoD	2
vMiV1->MCoD	1.9
vMiV1->MCoD	0.34
vMiV1->MCoD	1.2
vMiV1->MCoD	1.3
vMiV1->MCoD	1.2
vMiV1->MCoD	1.6
vMiV1->MCoD	5.4
Mid3i->PMN	2.6
Mid3i->PMN	5.5
Mid3i->PMN	9.9
Mid3i->PMN	2.3
Mid3i->PMN	2.5
Mid3i->PMN	1.5
