# Supplementary material for: Chronology-based architecture of descending circuits that underlie the development of locomotor repertoire after birth
Source: eLife. 2019 Feb 25;8:e42135. doi: 10.7554/eLife.42135 (PMC6449084; doi:10.7554/eLife.42135)
Supplement: Figure 10—source data 1. [file elife-42135-fig10-data1.csv]

fishNum	ablationGroup	treatment	stimType	bendNum	bendAmp	bendPeriod	swimType
1	Alx_young	ctrl	spont_fast	1	23.28953549	12	R-turn
1	Alx_young	ctrl	spont_fast	2	148.9406216	18	R-turn
1	Alx_young	ctrl	spont_fast	3	159.8926967	36	R-turn
1	Alx_young	ctrl	spont_fast	4	130.8333716	22	R-turn
1	Alx_young	ctrl	spont_fast	5	150.7203726	24	R-turn
1	Alx_young	ctrl	spont_fast	6	120.9754966	22	R-turn
1	Alx_young	ctrl	spont_fast	1	17.26228087	24	HAT
1	Alx_young	ctrl	spont_fast	2	158.5992325	30	HAT
1	Alx_young	ctrl	spont_fast	3	167.7945256	26	HAT
1	Alx_young	ctrl	spont_fast	4	115.3410506	24	HAT
1	Alx_young	ctrl	spont_fast	5	150.2619591	24	HAT
1	Alx_young	ctrl	spont_fast	6	128.6395524	24	HAT
1	Alx_young	ctrl	spont_fast	1	16.06826176	16	Scoot
1	Alx_young	ctrl	spont_fast	2	80.30220581	22	Scoot
1	Alx_young	ctrl	spont_fast	3	116.381039	24	Scoot
1	Alx_young	ctrl	spont_fast	4	101.4927601	20	Scoot
1	Alx_young	ctrl	spont_fast	5	109.5217512	22	Scoot
1	Alx_young	ctrl	spont_fast	6	109.2116354	26	Scoot
1	Alx_young	ctrl	spont_fast	1	14.01891913	18	Scoot
1	Alx_young	ctrl	spont_fast	2	62.34128561	18	Scoot
1	Alx_young	ctrl	spont_fast	3	93.46216511	22	Scoot
1	Alx_young	ctrl	spont_fast	4	102.2944418	24	Scoot
1	Alx_young	ctrl	spont_fast	5	122.7220594	22	Scoot
1	Alx_young	ctrl	spont_fast	6	121.6254247	26	Scoot
1	Alx_young	ctrl	spont_fast	1	7.548471012	24	HAT
1	Alx_young	ctrl	spont_fast	2	4.883128299	4	HAT
1	Alx_young	ctrl	spont_fast	3	166.5957991	2	HAT
1	Alx_young	ctrl	spont_fast	4	194.6546556	30	HAT
1	Alx_young	ctrl	spont_fast	5	122.4715622	26	HAT
1	Alx_young	ctrl	spont_fast	6	148.9613588	22	HAT
1	Alx_young	ctrl	spont_fast	1	10.31813056	12	Scoot
1	Alx_young	ctrl	spont_fast	2	47.63553348	16	Scoot
1	Alx_young	ctrl	spont_fast	3	100.2707494	20	Scoot
1	Alx_young	ctrl	spont_fast	4	132.8305919	22	Scoot
1	Alx_young	ctrl	spont_fast	5	131.5880481	20	Scoot
1	Alx_young	ctrl	spont_fast	6	119.3383767	26	Scoot
1	Alx_young	ctrl	spont_fast	1	29.65703997	24	Scoot
1	Alx_young	ctrl	spont_fast	2	66.53290363	12	Scoot
1	Alx_young	ctrl	spont_fast	3	71.02299864	24	Scoot
1	Alx_young	ctrl	spont_fast	4	91.13755979	20	Scoot
1	Alx_young	ctrl	spont_fast	5	98.51867438	20	Scoot
1	Alx_young	ctrl	spont_fast	6	85.65327219	28	Scoot
1	Alx_young	ctrl	spont_fast	1	15.15821785	14	R-turn
1	Alx_young	ctrl	spont_fast	2	118.8109949	22	R-turn
1	Alx_young	ctrl	spont_fast	3	150.3452366	26	R-turn
1	Alx_young	ctrl	spont_fast	4	129.981431	22	R-turn
1	Alx_young	ctrl	spont_fast	5	141.2329771	26	R-turn
1	Alx_young	ctrl	spont_fast	6	147.5766568	22	R-turn
1	Alx_young	ctrl	spont_fast	1	28.2805767	12	Scoot
1	Alx_young	ctrl	spont_fast	2	92.85741244	18	Scoot
1	Alx_young	ctrl	spont_fast	3	125.3602649	24	Scoot
1	Alx_young	ctrl	spont_fast	4	96.52072456	20	Scoot
1	Alx_young	ctrl	spont_fast	5	70.68878633	24	Scoot
1	Alx_young	ctrl	spont_fast	6	81.67048153	28	Scoot
1	Alx_young	ctrl	spont_fast	1	19.35409419	18	Scoot
1	Alx_young	ctrl	spont_fast	2	75.02099683	22	Scoot
1	Alx_young	ctrl	spont_fast	3	96.53798653	22	Scoot
1	Alx_young	ctrl	spont_fast	4	99.36071094	24	Scoot
1	Alx_young	ctrl	spont_fast	5	107.5023243	22	Scoot
1	Alx_young	ctrl	spont_fast	6	95.5599219	24	Scoot
1	Alx_young	ctrl	spont_fast	1	13.77206796	22	Scoot
1	Alx_young	ctrl	spont_fast	2	77.17819521	22	Scoot
1	Alx_young	ctrl	spont_fast	3	109.0885478	24	Scoot
1	Alx_young	ctrl	spont_fast	4	106.7578837	22	Scoot
1	Alx_young	ctrl	spont_fast	5	107.4886816	22	Scoot
1	Alx_young	ctrl	spont_fast	6	99.36100084	22	Scoot
1	Alx_young	ctrl	spont_fast	1	5.509606938	24	Scoot
1	Alx_young	ctrl	spont_fast	2	6.090917762	18	Scoot
1	Alx_young	ctrl	spont_fast	3	60.81245822	20	Scoot
1	Alx_young	ctrl	spont_fast	4	106.9659275	20	Scoot
1	Alx_young	ctrl	spont_fast	5	112.0393642	24	Scoot
1	Alx_young	ctrl	spont_fast	6	109.5932535	24	Scoot
1	Alx_young	ctrl	spont_fast	1	15.11906987	22	Scoot
1	Alx_young	ctrl	spont_fast	2	90.70452382	28	Scoot
1	Alx_young	ctrl	spont_fast	3	108.6514574	20	Scoot
1	Alx_young	ctrl	spont_fast	4	112.2708464	24	Scoot
1	Alx_young	ctrl	spont_fast	5	133.8162051	24	Scoot
1	Alx_young	ctrl	spont_fast	6	121.8196463	22	Scoot
1	Alx_young	ctrl	spont_fast	1	23.23923115	18	Scoot
1	Alx_young	ctrl	spont_fast	2	81.28793181	20	Scoot
1	Alx_young	ctrl	spont_fast	3	116.4985613	26	Scoot
1	Alx_young	ctrl	spont_fast	4	122.7079057	20	Scoot
1	Alx_young	ctrl	spont_fast	5	131.5086339	24	Scoot
1	Alx_young	ctrl	spont_fast	6	120.3173819	22	Scoot
1	Alx_young	ctrl	spont_fast	1	33.91646844	16	Scoot
1	Alx_young	ctrl	spont_fast	2	82.69326016	16	Scoot
1	Alx_young	ctrl	spont_fast	3	110.7926494	24	Scoot
1	Alx_young	ctrl	spont_fast	4	127.1383164	22	Scoot
1	Alx_young	ctrl	spont_fast	5	129.6690211	20	Scoot
1	Alx_young	ctrl	spont_fast	6	126.3572465	26	Scoot
1	Alx_young	ctrl	spont_fast	1	48.06321117	22	R-turn
1	Alx_young	ctrl	spont_fast	2	153.4676053	24	R-turn
1	Alx_young	ctrl	spont_fast	3	185.5500912	22	R-turn
1	Alx_young	ctrl	spont_fast	4	159.5992609	34	R-turn
1	Alx_young	ctrl	spont_fast	5	139.6597605		R-turn
1	Alx_young	ctrl	spont_fast	6	115.6922097		R-turn
1	Alx_young	ctrl	spont_fast	1	32.25773035	22	R-turn
1	Alx_young	ctrl	spont_fast	2	137.1572011	26	R-turn
1	Alx_young	ctrl	spont_fast	3	138.0066428	20	R-turn
1	Alx_young	ctrl	spont_fast	4	105.5984993	24	R-turn
1	Alx_young	ctrl	spont_fast	5	131.427848	24	R-turn
1	Alx_young	ctrl	spont_fast	6	115.0179712	24	R-turn
1	Alx_young	ctrl	spont_fast	1	5.533604974	16	R-turn
1	Alx_young	ctrl	spont_fast	2	20.37168279	18	R-turn
1	Alx_young	ctrl	spont_fast	3	99.70237811	24	R-turn
1	Alx_young	ctrl	spont_fast	4	89.26634979	26	R-turn
1	Alx_young	ctrl	spont_fast	5	127.4251077	26	R-turn
1	Alx_young	ctrl	spont_fast	6	152.555994	24	R-turn
1	Alx_young	ctrl	spont_fast	1	23.34962394	22	R-turn
1	Alx_young	ctrl	spont_fast	2	157.4407806	30	R-turn
1	Alx_young	ctrl	spont_fast	3	173.0259983	22	R-turn
1	Alx_young	ctrl	spont_fast	4	124.593241	20	R-turn
1	Alx_young	ctrl	spont_fast	5	140.2936039	24	R-turn
1	Alx_young	ctrl	spont_fast	6	116.5501926	20	R-turn
1	Alx_young	ctrl	spont_fast	1	6.316305722	18	Scoot
1	Alx_young	ctrl	spont_fast	2	7.94804605	20	Scoot
1	Alx_young	ctrl	spont_fast	3	78.71357152	20	Scoot
1	Alx_young	ctrl	spont_fast	4	126.1266214	22	Scoot
1	Alx_young	ctrl	spont_fast	5	115.9273808	20	Scoot
1	Alx_young	ctrl	spont_fast	6	116.8724371	24	Scoot
1	Alx_young	ctrl	spont_fast	1	19.47973798	26	R-turn
1	Alx_young	ctrl	spont_fast	2	150.801012	28	R-turn
1	Alx_young	ctrl	spont_fast	3	163.1269619	24	R-turn
1	Alx_young	ctrl	spont_fast	4	108.1655944	20	R-turn
1	Alx_young	ctrl	spont_fast	5	117.0780178	26	R-turn
1	Alx_young	ctrl	spont_fast	6	97.83752961	26	R-turn
1	Alx_young	ctrl	spont_fast	1	24.03273147	28	HAT
1	Alx_young	ctrl	spont_fast	2	167.3460187	36	HAT
1	Alx_young	ctrl	spont_fast	3	116.7954812	28	HAT
1	Alx_young	ctrl	spont_fast	4	80.35296046	22	HAT
1	Alx_young	ctrl	spont_fast	5	47.99348549	20	HAT
1	Alx_young	ctrl	spont_fast	6	71.29629642	22	HAT
1	Alx_young	ctrl	spont_fast	1	17.90703676	16	Scoot
1	Alx_young	ctrl	spont_fast	2	81.32229545	18	Scoot
1	Alx_young	ctrl	spont_fast	3	106.357486	20	Scoot
1	Alx_young	ctrl	spont_fast	4	99.1969669	22	Scoot
1	Alx_young	ctrl	spont_fast	5	92.85032888	18	Scoot
1	Alx_young	ctrl	spont_fast	6	75.70325311	26	Scoot
1	Alx_young	ctrl	spont_fast	1	9.829329032	24	R-turn
1	Alx_young	ctrl	spont_fast	2	134.2227165	2	R-turn
1	Alx_young	ctrl	spont_fast	3	158.7855622	2	R-turn
1	Alx_young	ctrl	spont_fast	4	111.460752	26	R-turn
1	Alx_young	ctrl	spont_fast	5	95.84817372	20	R-turn
1	Alx_young	ctrl	spont_fast	6	62.5395207	26	R-turn
1	Alx_young	ctrl	spont_fast	1	47.58208792	24	Scoot
1	Alx_young	ctrl	spont_fast	2	84.7513351	22	Scoot
1	Alx_young	ctrl	spont_fast	3	91.00569715	20	Scoot
1	Alx_young	ctrl	spont_fast	4	89.71614957	22	Scoot
1	Alx_young	ctrl	spont_fast	5	72.2296295	22	Scoot
1	Alx_young	ctrl	spont_fast	6	63.08669533	22	Scoot
1	Alx_young	ctrl	spont_fast	1	16.10819789	20	R-turn
1	Alx_young	ctrl	spont_fast	2	98.40213593	24	R-turn
1	Alx_young	ctrl	spont_fast	3	8.42973854	22	R-turn
1	Alx_young	ctrl	spont_fast	4	105.949506	24	R-turn
1	Alx_young	ctrl	spont_fast	5	82.16700418	20	R-turn
1	Alx_young	ctrl	spont_fast	6	65.8546598	26	R-turn
1	Alx_young	ctrl	spont_fast	1	5.468921895	20	Scoot
1	Alx_young	ctrl	spont_fast	2	57.76597191	20	Scoot
1	Alx_young	ctrl	spont_fast	3	94.36140495	22	Scoot
1	Alx_young	ctrl	spont_fast	4	89.11692946	22	Scoot
1	Alx_young	ctrl	spont_fast	5	90.31287779	22	Scoot
1	Alx_young	ctrl	spont_fast	6	76.2369641	24	Scoot
1	Alx_young	ctrl	spont_fast	1	102.5223839	24	R-turn
1	Alx_young	ctrl	spont_fast	2	118.0505602	24	R-turn
1	Alx_young	ctrl	spont_fast	3	93.68355044	18	R-turn
1	Alx_young	ctrl	spont_fast	4	126.9124769	30	R-turn
1	Alx_young	ctrl	spont_fast	5	114.15218	20	R-turn
1	Alx_young	ctrl	spont_fast	6	91.25236955	26	R-turn
1	Alx_young	ctrl	spont_fast	1	22.05533095	16	Scoot
1	Alx_young	ctrl	spont_fast	2	86.5719246	20	Scoot
1	Alx_young	ctrl	spont_fast	3	117.4425659	26	Scoot
1	Alx_young	ctrl	spont_fast	4	126.3979519	20	Scoot
1	Alx_young	ctrl	spont_fast	5	122.144896	26	Scoot
1	Alx_young	ctrl	spont_fast	6	95.52833425	22	Scoot
1	Alx_young	ctrl	spont_fast	1	19.10295747	18	Scoot
1	Alx_young	ctrl	spont_fast	2	71.59747455	22	Scoot
1	Alx_young	ctrl	spont_fast	3	107.1077489	20	Scoot
1	Alx_young	ctrl	spont_fast	4	113.6343268	20	Scoot
1	Alx_young	ctrl	spont_fast	5	100.6791389	26	Scoot
1	Alx_young	ctrl	spont_fast	6	76.48445627	22	Scoot
1	Alx_young	ctrl	spont_fast	1	24.19383387	20	Scoot
1	Alx_young	ctrl	spont_fast	2	57.76814273	22	Scoot
1	Alx_young	ctrl	spont_fast	3	75.16677645	18	Scoot
1	Alx_young	ctrl	spont_fast	4	102.6162231	22	Scoot
1	Alx_young	ctrl	spont_fast	5	100.1408239	24	Scoot
1	Alx_young	ctrl	spont_fast	6	84.2736804	22	Scoot
1	Alx_young	ctrl	spont_fast	1	10.85091076	28	R-turn
1	Alx_young	ctrl	spont_fast	2	130.115909	26	R-turn
1	Alx_young	ctrl	spont_fast	3	150.4728092	24	R-turn
1	Alx_young	ctrl	spont_fast	4	118.9105516	22	R-turn
1	Alx_young	ctrl	spont_fast	5	134.853146	22	R-turn
1	Alx_young	ctrl	spont_fast	6	110.4942488	26	R-turn
1	Alx_young	ctrl	spont_fast	1	7.970767263	22	Scoot
1	Alx_young	ctrl	spont_fast	2	64.52911668	18	Scoot
1	Alx_young	ctrl	spont_fast	3	98.5006444	24	Scoot
1	Alx_young	ctrl	spont_fast	4	83.35240548	20	Scoot
1	Alx_young	ctrl	spont_fast	5	86.51612451	24	Scoot
1	Alx_young	ctrl	spont_fast	6	88.64680275	22	Scoot
1	Alx_young	ctrl	spont_fast	1	10.00921132	18	R-turn
1	Alx_young	ctrl	spont_fast	2	42.85885606	22	R-turn
1	Alx_young	ctrl	spont_fast	3	89.61421592	22	R-turn
1	Alx_young	ctrl	spont_fast	4	101.3508443	20	R-turn
1	Alx_young	ctrl	spont_fast	5	137.2933538	22	R-turn
1	Alx_young	ctrl	spont_fast	6	144.93379	24	R-turn
1	Alx_young	ctrl	spont_fast	1	10.56351571	30	HAT
1	Alx_young	ctrl	spont_fast	2	175.7017062	30	HAT
1	Alx_young	ctrl	spont_fast	3	200.7189188	22	HAT
1	Alx_young	ctrl	spont_fast	4	126.0979776	24	HAT
1	Alx_young	ctrl	spont_fast	5	152.7256686	20	HAT
1	Alx_young	ctrl	spont_fast	6	116.1154849	20	HAT
1	Alx_young	ctrl	spont_fast	1	21.48395116	22	R-turn
1	Alx_young	ctrl	spont_fast	2	124.061833	28	R-turn
1	Alx_young	ctrl	spont_fast	3	139.8154637	20	R-turn
1	Alx_young	ctrl	spont_fast	4	84.45961503	24	R-turn
1	Alx_young	ctrl	spont_fast	5	65.44459391	24	R-turn
1	Alx_young	ctrl	spont_fast	6	40.56634056	34	R-turn
1	Alx_young	ctrl	spont_fast	1	9.168640733	24	HAT
1	Alx_young	ctrl	spont_fast	2	166.2324065	4	HAT
1	Alx_young	ctrl	spont_fast	3	169.6027512	2	HAT
1	Alx_young	ctrl	spont_fast	4	80.64376124	28	HAT
1	Alx_young	ctrl	spont_fast	5	100.1392357	26	HAT
1	Alx_young	ctrl	spont_fast	6	76.85238401	22	HAT
1	Alx_young	ctrl	spont_fast	1	9.424111985	24	R-turn
1	Alx_young	ctrl	spont_fast	2	143.2247921	20	R-turn
1	Alx_young	ctrl	spont_fast	3	164.7677339	20	R-turn
1	Alx_young	ctrl	spont_fast	4	103.2640242	22	R-turn
1	Alx_young	ctrl	spont_fast	5	124.4445405	26	R-turn
1	Alx_young	ctrl	spont_fast	6	90.97736481		R-turn
1	Alx_young	ctrl	spont_fast	1	58.51591184	16	Scoot
1	Alx_young	ctrl	spont_fast	2	122.4463282	18	Scoot
1	Alx_young	ctrl	spont_fast	3	97.94396793	26	Scoot
1	Alx_young	ctrl	spont_fast	4	102.6250698	22	Scoot
1	Alx_young	ctrl	spont_fast	5	111.5949782	22	Scoot
1	Alx_young	ctrl	spont_fast	6	87.35860168	24	Scoot
1	Alx_young	ctrl	spont_fast	1	14.58617263	24	Scoot
1	Alx_young	ctrl	spont_fast	2	43.74695689	18	Scoot
1	Alx_young	ctrl	spont_fast	3	73.80466993	20	Scoot
1	Alx_young	ctrl	spont_fast	4	88.98251125	28	Scoot
1	Alx_young	ctrl	spont_fast	5	91.49787885	18	Scoot
1	Alx_young	ctrl	spont_fast	6	99.15363318	22	Scoot
1	Alx_young	ctrl	spont_fast	1	22.77267076	16	Scoot
1	Alx_young	ctrl	spont_fast	2	83.06102144	22	Scoot
1	Alx_young	ctrl	spont_fast	3	114.552893	18	Scoot
1	Alx_young	ctrl	spont_fast	4	115.4550395	24	Scoot
1	Alx_young	ctrl	spont_fast	5	111.7676805	20	Scoot
1	Alx_young	ctrl	spont_fast	6	87.23105845	24	Scoot
1	Alx_young	ctrl	spont_fast	1	10.35595413	18	Scoot
1	Alx_young	ctrl	spont_fast	2	46.12356696	24	Scoot
1	Alx_young	ctrl	spont_fast	3	62.48458052	20	Scoot
1	Alx_young	ctrl	spont_fast	4	97.75788962	22	Scoot
1	Alx_young	ctrl	spont_fast	5	121.1713317	20	Scoot
1	Alx_young	ctrl	spont_fast	6	117.0268352	18	Scoot
1	Alx_young	ctrl	spont_fast	1	13.17070571	28	HAT
1	Alx_young	ctrl	spont_fast	2	7.497908535	32	HAT
1	Alx_young	ctrl	spont_fast	3	171.4721352	38	HAT
1	Alx_young	ctrl	spont_fast	4	142.6369828	22	HAT
1	Alx_young	ctrl	spont_fast	5	91.75727092	24	HAT
1	Alx_young	ctrl	spont_fast	6	133.4663962	22	HAT
1	Alx_young	ctrl	spont_fast	1	9.810585523	18	Scoot
1	Alx_young	ctrl	spont_fast	2	55.94952154	22	Scoot
1	Alx_young	ctrl	spont_fast	3	96.89845027	20	Scoot
1	Alx_young	ctrl	spont_fast	4	105.440126	20	Scoot
1	Alx_young	ctrl	spont_fast	5	84.64685504	22	Scoot
1	Alx_young	ctrl	spont_fast	6	70.57897191	20	Scoot
1	Alx_young	ctrl	spont_fast	1	12.17168474	20	Scoot
1	Alx_young	ctrl	spont_fast	2	60.00001042	18	Scoot
1	Alx_young	ctrl	spont_fast	3	91.62136442	22	Scoot
1	Alx_young	ctrl	spont_fast	4	97.39694532	24	Scoot
1	Alx_young	ctrl	spont_fast	5	82.30682327	20	Scoot
1	Alx_young	ctrl	spont_fast	6	65.51390924	20	Scoot
1	Alx_young	ctrl	spont_fast	1	54.19001384	14	Scoot
1	Alx_young	ctrl	spont_fast	2	103.9365517	18	Scoot
1	Alx_young	ctrl	spont_fast	3	99.5460773	20	Scoot
1	Alx_young	ctrl	spont_fast	4	97.29142047	20	Scoot
1	Alx_young	ctrl	spont_fast	5	86.48150784	20	Scoot
1	Alx_young	ctrl	spont_fast	6	63.51460406	22	Scoot
1	Alx_young	ctrl	spont_fast	1	5.192560729	30	R-turn
1	Alx_young	ctrl	spont_fast	2	1.454476404	24	R-turn
1	Alx_young	ctrl	spont_fast	3	115.1515016	18	R-turn
1	Alx_young	ctrl	spont_fast	4	126.883402	26	R-turn
1	Alx_young	ctrl	spont_fast	5	93.32490485	24	R-turn
1	Alx_young	ctrl	spont_fast	6	101.0807876	32	R-turn
1	Alx_young	ctrl	spont_fast	1	9.044888697	32	R-turn
1	Alx_young	ctrl	spont_fast	2	104.3983066	24	R-turn
1	Alx_young	ctrl	spont_fast	3	125.3137465	24	R-turn
1	Alx_young	ctrl	spont_fast	4	94.26257965	22	R-turn
1	Alx_young	ctrl	spont_fast	5	94.21106567	24	R-turn
1	Alx_young	ctrl	spont_fast	6	79.79176432	22	R-turn
1	Alx_young	ctrl	spont_fast	1	115.9300937	24	R-turn
1	Alx_young	ctrl	spont_fast	2	41.38925548	22	R-turn
1	Alx_young	ctrl	spont_fast	3	95.28456269	20	R-turn
1	Alx_young	ctrl	spont_fast	4	66.39352815		R-turn
1	Alx_young	ctrl	spont_fast	5	58.24923749		R-turn
1	Alx_young	ctrl	spont_fast	1	16.32330234	24	R-turn
1	Alx_young	ctrl	spont_fast	2	128.7715391	24	R-turn
1	Alx_young	ctrl	spont_fast	3	123.8886351	26	R-turn
1	Alx_young	ctrl	spont_fast	4	112.5313669	20	R-turn
1	Alx_young	ctrl	spont_fast	5	125.5834705	22	R-turn
1	Alx_young	ctrl	spont_fast	6	73.30297833	32	R-turn
1	Alx_young	ctrl	spont_fast	1	46.0639949	30	Scoot
1	Alx_young	ctrl	spont_fast	2	83.44323276	18	Scoot
1	Alx_young	ctrl	spont_fast	3	85.8787436	24	Scoot
1	Alx_young	ctrl	spont_fast	4	109.3434615	20	Scoot
1	Alx_young	ctrl	spont_fast	5	112.7390127	24	Scoot
1	Alx_young	ctrl	spont_fast	6	71.71313788	18	Scoot
1	Alx_young	ctrl	spont_fast	1	17.51065675	24	R-turn
1	Alx_young	ctrl	spont_fast	2	77.26071433	24	R-turn
1	Alx_young	ctrl	spont_fast	3	79.63189039	22	R-turn
1	Alx_young	ctrl	spont_fast	4	110.7233284	22	R-turn
1	Alx_young	ctrl	spont_fast	5	76.52963835	30	R-turn
1	Alx_young	ctrl	spont_fast	6	71.02500635	26	R-turn
1	Alx_young	ctrl	spont_fast	1	104.3807191	24	R-turn
1	Alx_young	ctrl	spont_fast	2	41.50901026	20	R-turn
1	Alx_young	ctrl	spont_fast	3	91.12420574	24	R-turn
1	Alx_young	ctrl	spont_fast	4	74.66523973	28	R-turn
1	Alx_young	ctrl	spont_fast	5	67.31305393	18	R-turn
1	Alx_young	ctrl	spont_fast	6	38.80129595		R-turn
1	Alx_young	ctrl	spont_fast	1	18.14282533	12	HAT
1	Alx_young	ctrl	spont_fast	2	194.9917433	28	HAT
1	Alx_young	ctrl	spont_fast	3	202.0056563	4	HAT
1	Alx_young	ctrl	spont_fast	4	115.9316075	2	HAT
1	Alx_young	ctrl	spont_fast	5	135.7603085	46	HAT
1	Alx_young	ctrl	spont_fast	6	107.1214774	22	HAT
1	Alx_young	ctrl	spont_fast	1	126.6260182	26	R-turn
1	Alx_young	ctrl	spont_fast	2	161.7829779	4	R-turn
1	Alx_young	ctrl	spont_fast	3	114.6720525	2	R-turn
1	Alx_young	ctrl	spont_fast	4	137.7821322	22	R-turn
1	Alx_young	ctrl	spont_fast	5	97.85825776	24	R-turn
1	Alx_young	ctrl	spont_fast	6	66.46880288	24	R-turn
1	Alx_young	ctrl	spont_fast	1	12.13263692	14	Scoot
1	Alx_young	ctrl	spont_fast	2	39.93573425	16	Scoot
1	Alx_young	ctrl	spont_fast	3	86.83980313	22	Scoot
1	Alx_young	ctrl	spont_fast	4	94.29045997	24	Scoot
1	Alx_young	ctrl	spont_fast	5	92.47377033	20	Scoot
1	Alx_young	ctrl	spont_fast	6	96.58412439	22	Scoot
1	Alx_young	ctrl	spont_fast	1	12.31040257	20	Scoot
1	Alx_young	ctrl	spont_fast	2	62.45870028	20	Scoot
1	Alx_young	ctrl	spont_fast	3	97.64361733	24	Scoot
1	Alx_young	ctrl	spont_fast	4	101.7640621	22	Scoot
1	Alx_young	ctrl	spont_fast	5	105.1670293	24	Scoot
1	Alx_young	ctrl	spont_fast	6	93.78998773	22	Scoot
1	Alx_young	ctrl	spont_fast	1	7.431023136	18	R-turn
1	Alx_young	ctrl	spont_fast	2	1.84644296	18	R-turn
1	Alx_young	ctrl	spont_fast	3	2.376482439	28	R-turn
1	Alx_young	ctrl	spont_fast	4	32.06647135	22	R-turn
1	Alx_young	ctrl	spont_fast	5	117.4252216	20	R-turn
1	Alx_young	ctrl	spont_fast	6	129.690065	22	R-turn
1	Alx_young	ctrl	spont_fast	1	11.56410702	20	Scoot
1	Alx_young	ctrl	spont_fast	2	70.51183181	22	Scoot
1	Alx_young	ctrl	spont_fast	3	99.4172725	22	Scoot
1	Alx_young	ctrl	spont_fast	4	105.7910542	20	Scoot
1	Alx_young	ctrl	spont_fast	5	120.918096	20	Scoot
1	Alx_young	ctrl	spont_fast	6	114.605589	24	Scoot
1	Alx_young	ctrl	spont_fast	1	10.10408029	20	R-turn
1	Alx_young	ctrl	spont_fast	2	144.5585272	2	R-turn
1	Alx_young	ctrl	spont_fast	3	149.8179609	2	R-turn
1	Alx_young	ctrl	spont_fast	4	104.7291599	28	R-turn
1	Alx_young	ctrl	spont_fast	5	127.3315474	22	R-turn
1	Alx_young	ctrl	spont_fast	6	104.1874068	24	R-turn
1	Alx_young	ctrl	spont_fast	1	177.1018466	6	HAT
1	Alx_young	ctrl	spont_fast	2	205.6372572	2	HAT
1	Alx_young	ctrl	spont_fast	3	132.9798375	34	HAT
1	Alx_young	ctrl	spont_fast	4	158.2729744	22	HAT
1	Alx_young	ctrl	spont_fast	5	105.5521373	24	HAT
1	Alx_young	ctrl	spont_fast	6	85.02988801	22	HAT
1	Alx_young	ctrl	spont_fast	1	5.979831333	24	Scoot
1	Alx_young	ctrl	spont_fast	2	62.94049864	20	Scoot
1	Alx_young	ctrl	spont_fast	3	118.8042198	18	Scoot
1	Alx_young	ctrl	spont_fast	4	128.3577735	24	Scoot
1	Alx_young	ctrl	spont_fast	5	111.915777	22	Scoot
1	Alx_young	ctrl	spont_fast	6	105.1075532	22	Scoot
1	Alx_young	ctrl	spont_fast	1	23.24189103	18	Scoot
1	Alx_young	ctrl	spont_fast	2	82.89591491	20	Scoot
1	Alx_young	ctrl	spont_fast	3	114.5225714	22	Scoot
1	Alx_young	ctrl	spont_fast	4	132.2114941	22	Scoot
1	Alx_young	ctrl	spont_fast	5	140.943825	24	Scoot
1	Alx_young	ctrl	spont_fast	6	111.8433014	24	Scoot
1	Alx_young	ctrl	spont_fast	1	14.50563833	32	HAT
1	Alx_young	ctrl	spont_fast	2	162.7553619	2	HAT
1	Alx_young	ctrl	spont_fast	3	182.622365	2	HAT
1	Alx_young	ctrl	spont_fast	4	119.6167684	26	HAT
1	Alx_young	ctrl	spont_fast	5	142.1727006	22	HAT
1	Alx_young	ctrl	spont_fast	6	97.01751921	24	HAT
1	Alx_young	ctrl	spont_fast	1	16.71828265	16	Scoot
1	Alx_young	ctrl	spont_fast	2	91.92097798	20	Scoot
1	Alx_young	ctrl	spont_fast	3	106.2887875	24	Scoot
1	Alx_young	ctrl	spont_fast	4	97.03053531	22	Scoot
1	Alx_young	ctrl	spont_fast	5	90.71741171	20	Scoot
1	Alx_young	ctrl	spont_fast	6	71.02726906	24	Scoot
1	Alx_young	ctrl	spont_fast	1	7.905399394	18	Scoot
1	Alx_young	ctrl	spont_fast	2	39.20638594	16	Scoot
1	Alx_young	ctrl	spont_fast	3	74.11985165	26	Scoot
1	Alx_young	ctrl	spont_fast	4	80.0564885	18	Scoot
1	Alx_young	ctrl	spont_fast	5	97.34508213	22	Scoot
1	Alx_young	ctrl	spont_fast	6	97.51602939	24	Scoot
1	Alx_young	ctrl	spont_fast	1	17.18222938	18	Scoot
1	Alx_young	ctrl	spont_fast	2	73.26710495	18	Scoot
1	Alx_young	ctrl	spont_fast	3	106.5649556	26	Scoot
1	Alx_young	ctrl	spont_fast	4	102.0964241	22	Scoot
1	Alx_young	ctrl	spont_fast	5	104.5692982	22	Scoot
1	Alx_young	ctrl	spont_fast	6	84.41258601	22	Scoot
1	Alx_young	ctrl	spont_fast	1	18.21888703	18	Scoot
1	Alx_young	ctrl	spont_fast	2	54.13066397	24	Scoot
1	Alx_young	ctrl	spont_fast	3	78.80220921	18	Scoot
1	Alx_young	ctrl	spont_fast	4	100.4113302	24	Scoot
1	Alx_young	ctrl	spont_fast	5	102.1534356	18	Scoot
1	Alx_young	ctrl	spont_fast	6	95.89306457	24	Scoot
1	Alx_young	ctrl	spont_fast	1	7.478626157	24	R-turn
1	Alx_young	ctrl	spont_fast	2	0.207141971	40	R-turn
1	Alx_young	ctrl	spont_fast	3	0.370321457	16	R-turn
1	Alx_young	ctrl	spont_fast	4	0.466821107	30	R-turn
1	Alx_young	ctrl	spont_fast	5	142.6105477	22	R-turn
1	Alx_young	ctrl	spont_fast	6	153.3640188	22	R-turn
1	Alx_young	ctrl	spont_fast	1	6.250523301	18	Scoot
1	Alx_young	ctrl	spont_fast	2	45.74424294	24	Scoot
1	Alx_young	ctrl	spont_fast	3	83.57282711	16	Scoot
1	Alx_young	ctrl	spont_fast	4	77.20252982	28	Scoot
1	Alx_young	ctrl	spont_fast	5	80.27862803	22	Scoot
1	Alx_young	ctrl	spont_fast	6	94.32957252	22	Scoot
1	Alx_young	ctrl	spont_fast	1	14.05823788	36	HAT
1	Alx_young	ctrl	spont_fast	2	208.0514207	54	HAT
1	Alx_young	ctrl	spont_fast	3	207.0240505	18	HAT
1	Alx_young	ctrl	spont_fast	4	106.6395431	26	HAT
1	Alx_young	ctrl	spont_fast	5	123.9392378	22	HAT
1	Alx_young	ctrl	spont_fast	6	93.89206956	20	HAT
1	Alx_young	ctrl	spont_fast	1	20.07190928	18	Scoot
1	Alx_young	ctrl	spont_fast	2	69.21811886	22	Scoot
1	Alx_young	ctrl	spont_fast	3	94.49377902	24	Scoot
1	Alx_young	ctrl	spont_fast	4	109.5562214	20	Scoot
1	Alx_young	ctrl	spont_fast	5	124.5836998	20	Scoot
1	Alx_young	ctrl	spont_fast	6	100.9627959	26	Scoot
1	Alx_young	ctrl	spont_fast	1	35.63787273	14	Scoot
1	Alx_young	ctrl	spont_fast	2	94.49281655	18	Scoot
1	Alx_young	ctrl	spont_fast	3	111.3073697	22	Scoot
1	Alx_young	ctrl	spont_fast	4	111.4253903	20	Scoot
1	Alx_young	ctrl	spont_fast	5	103.7173888	20	Scoot
1	Alx_young	ctrl	spont_fast	6	95.30053182	24	Scoot
1	Alx_young	ctrl	spont_fast	1	36.88538448	16	Scoot
1	Alx_young	ctrl	spont_fast	2	99.77907544	18	Scoot
1	Alx_young	ctrl	spont_fast	3	114.7447389	22	Scoot
1	Alx_young	ctrl	spont_fast	4	106.5925009	22	Scoot
1	Alx_young	ctrl	spont_fast	5	122.1945262	22	Scoot
1	Alx_young	ctrl	spont_fast	6	137.465577	22	Scoot
1	Alx_young	ctrl	spont_fast	1	21.80072756	14	Scoot
1	Alx_young	ctrl	spont_fast	2	73.21162326	20	Scoot
1	Alx_young	ctrl	spont_fast	3	103.0706051	24	Scoot
1	Alx_young	ctrl	spont_fast	4	114.672681	18	Scoot
1	Alx_young	ctrl	spont_fast	5	111.6861083	24	Scoot
1	Alx_young	ctrl	spont_fast	6	104.8406014	18	Scoot
1	Alx_young	ctrl	spont_fast	1	35.57005518	20	Scoot
1	Alx_young	ctrl	spont_fast	2	97.28510528	18	Scoot
1	Alx_young	ctrl	spont_fast	3	122.8594662	20	Scoot
1	Alx_young	ctrl	spont_fast	4	112.3096384	22	Scoot
1	Alx_young	ctrl	spont_fast	5	115.0625111	20	Scoot
1	Alx_young	ctrl	spont_fast	6	104.7817882	22	Scoot
1	Alx_young	ctrl	spont_fast	1	13.08193937	20	Scoot
1	Alx_young	ctrl	spont_fast	2	65.76821998	20	Scoot
1	Alx_young	ctrl	spont_fast	3	126.6152261	20	Scoot
1	Alx_young	ctrl	spont_fast	4	129.7907487	24	Scoot
1	Alx_young	ctrl	spont_fast	5	97.68706545	24	Scoot
1	Alx_young	ctrl	spont_fast	6	104.0998342	18	Scoot
1	Alx_young	ctrl	spont_fast	1	21.38674281	20	Scoot
1	Alx_young	ctrl	spont_fast	2	82.99221619	18	Scoot
1	Alx_young	ctrl	spont_fast	3	115.8644266	18	Scoot
1	Alx_young	ctrl	spont_fast	4	106.9572123	22	Scoot
1	Alx_young	ctrl	spont_fast	5	106.9746542	22	Scoot
1	Alx_young	ctrl	spont_fast	6	96.4246901	26	Scoot
1	Alx_young	ctrl	spont_fast	1	13.34330296	22	Scoot
1	Alx_young	ctrl	spont_fast	2	74.58792521	20	Scoot
1	Alx_young	ctrl	spont_fast	3	111.6702025	18	Scoot
1	Alx_young	ctrl	spont_fast	4	100.8481863	24	Scoot
1	Alx_young	ctrl	spont_fast	5	90.74680661	22	Scoot
1	Alx_young	ctrl	spont_fast	6	76.67101488	20	Scoot
1	Alx_young	ctrl	spont_fast	1	14.29490215	14	Scoot
1	Alx_young	ctrl	spont_fast	2	71.00322273	18	Scoot
1	Alx_young	ctrl	spont_fast	3	115.1502994	20	Scoot
1	Alx_young	ctrl	spont_fast	4	118.7513353	26	Scoot
1	Alx_young	ctrl	spont_fast	5	110.3395222	20	Scoot
1	Alx_young	ctrl	spont_fast	6	94.64612801	22	Scoot
1	Alx_young	ctrl	spont_fast	1	7.860764973	28	R-turn
1	Alx_young	ctrl	spont_fast	2	99.31474082	24	R-turn
1	Alx_young	ctrl	spont_fast	3	9.280537471	22	R-turn
1	Alx_young	ctrl	spont_fast	4	101.983893	22	R-turn
1	Alx_young	ctrl	spont_fast	5	90.95099929	22	R-turn
1	Alx_young	ctrl	spont_fast	6	89.15985377	20	R-turn
1	Alx_young	ctrl	spont_fast	1	5.243879091	20	R-turn
1	Alx_young	ctrl	spont_fast	2	26.43520334	30	R-turn
1	Alx_young	ctrl	spont_fast	3	112.7945811	22	R-turn
1	Alx_young	ctrl	spont_fast	4	5.241543389	26	R-turn
1	Alx_young	ctrl	spont_fast	5	111.7630375	20	R-turn
1	Alx_young	ctrl	spont_fast	6	68.42167534	22	R-turn
1	Alx_young	ctrl	spont_fast	1	5.670088941	14	Scoot
1	Alx_young	ctrl	spont_fast	2	26.47541611	24	Scoot
1	Alx_young	ctrl	spont_fast	3	98.8337367	24	Scoot
1	Alx_young	ctrl	spont_fast	4	115.1532358	24	Scoot
1	Alx_young	ctrl	spont_fast	5	97.30656072	20	Scoot
1	Alx_young	ctrl	spont_fast	6	108.2906956	24	Scoot
1	Alx_young	ctrl	spont_fast	1	6.866240424	16	Scoot
1	Alx_young	ctrl	spont_fast	2	0.022581644	18	Scoot
1	Alx_young	ctrl	spont_fast	3	24.10398523	20	Scoot
1	Alx_young	ctrl	spont_fast	4	83.67523532	20	Scoot
1	Alx_young	ctrl	spont_fast	5	112.563156	26	Scoot
1	Alx_young	ctrl	spont_fast	6	95.21692397	24	Scoot
1	Alx_young	ctrl	spont_fast	1	15.19301901	24	R-turn
1	Alx_young	ctrl	spont_fast	2	104.644121	22	R-turn
1	Alx_young	ctrl	spont_fast	3	130.3619334	22	R-turn
1	Alx_young	ctrl	spont_fast	4	102.178943	28	R-turn
1	Alx_young	ctrl	spont_fast	5	117.3499511	20	R-turn
1	Alx_young	ctrl	spont_fast	6	96.92668303	26	R-turn
1	Alx_young	ctrl	spont_fast	1	14.7708985	22	HAT
1	Alx_young	ctrl	spont_fast	2	163.7241243	26	HAT
1	Alx_young	ctrl	spont_fast	3	65.46733934	22	HAT
1	Alx_young	ctrl	spont_fast	4	144.1939436	24	HAT
1	Alx_young	ctrl	spont_fast	5	113.4490024	26	HAT
1	Alx_young	ctrl	spont_fast	6	86.84687309		HAT
1	Alx_young	ctrl	spont_fast	1	16.6346979	26	HAT
1	Alx_young	ctrl	spont_fast	2	156.9998694	32	HAT
1	Alx_young	ctrl	spont_fast	3	188.0818427	20	HAT
1	Alx_young	ctrl	spont_fast	4	100.5675908	26	HAT
1	Alx_young	ctrl	spont_fast	5	119.3927156	22	HAT
1	Alx_young	ctrl	spont_fast	6	113.0578699	26	HAT
1	Alx_young	ctrl	spont_fast	1	7.512433325	18	Scoot
1	Alx_young	ctrl	spont_fast	2	16.0067969	20	Scoot
1	Alx_young	ctrl	spont_fast	3	65.10991712	26	Scoot
1	Alx_young	ctrl	spont_fast	4	107.1569192	22	Scoot
1	Alx_young	ctrl	spont_fast	5	105.6481368	18	Scoot
1	Alx_young	ctrl	spont_fast	6	96.61650968	30	Scoot
1	Alx_young	ctrl	spont_fast	1	23.00212428	22	HAT
1	Alx_young	ctrl	spont_fast	2	165.2711274	2	HAT
1	Alx_young	ctrl	spont_fast	3	165.1813935	2	HAT
1	Alx_young	ctrl	spont_fast	4	120.9429286	30	HAT
1	Alx_young	ctrl	spont_fast	5	173.5529882	22	HAT
1	Alx_young	ctrl	spont_fast	6	124.3607551	22	HAT
1	Alx_young	ctrl	spont_fast	1	8.701324569	14	Scoot
1	Alx_young	ctrl	spont_fast	2	4.706693915	18	Scoot
1	Alx_young	ctrl	spont_fast	3	13.37066998	24	Scoot
1	Alx_young	ctrl	spont_fast	4	105.9318423	20	Scoot
1	Alx_young	ctrl	spont_fast	5	120.935754	24	Scoot
1	Alx_young	ctrl	spont_fast	6	104.9696966	20	Scoot
1	Alx_young	ctrl	spont_fast	1	34.54022623	18	R-turn
1	Alx_young	ctrl	spont_fast	2	121.0742249	22	R-turn
1	Alx_young	ctrl	spont_fast	3	153.0385075	20	R-turn
1	Alx_young	ctrl	spont_fast	4	132.159095	24	R-turn
1	Alx_young	ctrl	spont_fast	5	135.1416217	26	R-turn
1	Alx_young	ctrl	spont_fast	6	124.6015624	18	R-turn
1	Alx_young	ctrl	spont_fast	1	9.867719383	26	Scoot
1	Alx_young	ctrl	spont_fast	2	61.19932279	20	Scoot
1	Alx_young	ctrl	spont_fast	3	92.65033009	20	Scoot
1	Alx_young	ctrl	spont_fast	4	91.27104708	22	Scoot
1	Alx_young	ctrl	spont_fast	5	100.0038116	20	Scoot
1	Alx_young	ctrl	spont_fast	6	79.14839583	24	Scoot
1	Alx_young	ctrl	spont_fast	1	8.436896248	22	Scoot
1	Alx_young	ctrl	spont_fast	2	47.38971106	24	Scoot
1	Alx_young	ctrl	spont_fast	3	71.78909439	18	Scoot
1	Alx_young	ctrl	spont_fast	4	91.86686808	24	Scoot
1	Alx_young	ctrl	spont_fast	5	93.21563924	18	Scoot
1	Alx_young	ctrl	spont_fast	6	83.59807941	24	Scoot
1	Alx_young	ctrl	spont_fast	1	13.62355084	22	R-turn
1	Alx_young	ctrl	spont_fast	2	84.25008474	24	R-turn
1	Alx_young	ctrl	spont_fast	3	109.5850507	20	R-turn
1	Alx_young	ctrl	spont_fast	4	127.6004026	24	R-turn
1	Alx_young	ctrl	spont_fast	5	141.8791907	20	R-turn
1	Alx_young	ctrl	spont_fast	6	80.25129057	28	R-turn
1	Alx_young	ctrl	spont_fast	1	14.78145964	16	Scoot
1	Alx_young	ctrl	spont_fast	2	66.8146376	22	Scoot
1	Alx_young	ctrl	spont_fast	3	95.71706835	20	Scoot
1	Alx_young	ctrl	spont_fast	4	90.92804223	24	Scoot
1	Alx_young	ctrl	spont_fast	5	109.1838708	22	Scoot
1	Alx_young	ctrl	spont_fast	6	115.947647	20	Scoot
1	Alx_young	ctrl	spont_fast	1	6.668183096	24	R-turn
1	Alx_young	ctrl	spont_fast	2	4.75819729	26	R-turn
1	Alx_young	ctrl	spont_fast	3	124.0215775	20	R-turn
1	Alx_young	ctrl	spont_fast	4	133.1577838	22	R-turn
1	Alx_young	ctrl	spont_fast	5	102.9616284	24	R-turn
1	Alx_young	ctrl	spont_fast	6	122.0774617	26	R-turn
1	Alx_young	ctrl	spont_fast	1	10.42304932	8	R-turn
1	Alx_young	ctrl	spont_fast	2	0.030352891	14	R-turn
1	Alx_young	ctrl	spont_fast	3	63.37334068	14	R-turn
1	Alx_young	ctrl	spont_fast	4	161.5543238	22	R-turn
1	Alx_young	ctrl	spont_fast	5	128.5680824	24	R-turn
1	Alx_young	ctrl	spont_fast	6	130.7976585	20	R-turn
1	Alx_young	ctrl	spont_fast	1	10.85048595	20	Scoot
1	Alx_young	ctrl	spont_fast	2	61.31521261	20	Scoot
1	Alx_young	ctrl	spont_fast	3	109.2917196	24	Scoot
1	Alx_young	ctrl	spont_fast	4	101.6921565	20	Scoot
1	Alx_young	ctrl	spont_fast	5	92.23350629	20	Scoot
1	Alx_young	ctrl	spont_fast	6	81.12787307	28	Scoot
1	Alx_young	ctrl	spont_fast	1	7.023919378	32	HAT
1	Alx_young	ctrl	spont_fast	2	174.8424458	2	HAT
1	Alx_young	ctrl	spont_fast	3	203.9615299	2	HAT
1	Alx_young	ctrl	spont_fast	4	117.2579202	30	HAT
1	Alx_young	ctrl	spont_fast	5	123.0109984	24	HAT
1	Alx_young	ctrl	spont_fast	6	95.19240519	22	HAT
1	Alx_young	ctrl	spont_fast	1	14.3936759	26	HAT
1	Alx_young	ctrl	spont_fast	2	165.1853282	34	HAT
1	Alx_young	ctrl	spont_fast	3	178.1640991	20	HAT
1	Alx_young	ctrl	spont_fast	4	94.02458243	22	HAT
1	Alx_young	ctrl	spont_fast	5	79.78755336	26	HAT
1	Alx_young	ctrl	spont_fast	6	52.17345132	20	HAT
1	Alx_young	ctrl	spont_fast	1	17.47698097	18	R-turn
1	Alx_young	ctrl	spont_fast	2	150.989434	4	R-turn
1	Alx_young	ctrl	spont_fast	3	158.7498962	2	R-turn
1	Alx_young	ctrl	spont_fast	4	108.0192236	28	R-turn
1	Alx_young	ctrl	spont_fast	5	121.6458103	24	R-turn
1	Alx_young	ctrl	spont_fast	6	97.99353654	26	R-turn
1	Alx_young	ctrl	spont_fast	1	13.28202938	32	R-turn
1	Alx_young	ctrl	spont_fast	2	105.3803171	24	R-turn
1	Alx_young	ctrl	spont_fast	3	117.1616561	18	R-turn
1	Alx_young	ctrl	spont_fast	4	74.98413946	22	R-turn
1	Alx_young	ctrl	spont_fast	5	80.10551627	20	R-turn
1	Alx_young	ctrl	spont_fast	6	69.2032346	26	R-turn
1	Alx_young	ctrl	spont_fast	1	25.37794708	14	Scoot
1	Alx_young	ctrl	spont_fast	2	81.74446119	18	Scoot
1	Alx_young	ctrl	spont_fast	3	98.79676062	22	Scoot
1	Alx_young	ctrl	spont_fast	4	102.7297332	20	Scoot
1	Alx_young	ctrl	spont_fast	5	92.13858112	24	Scoot
1	Alx_young	ctrl	spont_fast	6	79.27644359	20	Scoot
1	Alx_young	ctrl	spont_fast	1	39.47304633	14	Scoot
1	Alx_young	ctrl	spont_fast	2	95.65568885	26	Scoot
1	Alx_young	ctrl	spont_fast	3	112.1075196	18	Scoot
1	Alx_young	ctrl	spont_fast	4	130.7288028	24	Scoot
1	Alx_young	ctrl	spont_fast	5	98.82562893	22	Scoot
1	Alx_young	ctrl	spont_fast	6	77.95488645		Scoot
1	Alx_young	ctrl	spont_fast	1	24.51067618	14	Scoot
1	Alx_young	ctrl	spont_fast	2	50.68738341	20	Scoot
1	Alx_young	ctrl	spont_fast	3	76.42758332	20	Scoot
1	Alx_young	ctrl	spont_fast	4	99.79922899	20	Scoot
1	Alx_young	ctrl	spont_fast	5	93.70521903	24	Scoot
1	Alx_young	ctrl	spont_fast	6	72.58471303	20	Scoot
1	Alx_young	ctrl	spont_fast	1	9.870991141	26	R-turn
1	Alx_young	ctrl	spont_fast	2	140.3165168	20	R-turn
1	Alx_young	ctrl	spont_fast	3	66.92685826	22	R-turn
1	Alx_young	ctrl	spont_fast	4	33.39736253	26	R-turn
1	Alx_young	ctrl	spont_fast	1	12.35221402	18	Scoot
1	Alx_young	ctrl	spont_fast	2	74.60517548	18	Scoot
1	Alx_young	ctrl	spont_fast	3	113.9044207	24	Scoot
1	Alx_young	ctrl	spont_fast	4	113.4366943	20	Scoot
1	Alx_young	ctrl	spont_fast	5	112.672514	22	Scoot
1	Alx_young	ctrl	spont_fast	6	93.58340895	20	Scoot
1	Alx_young	ctrl	spont_fast	1	16.75710268	20	Scoot
1	Alx_young	ctrl	spont_fast	2	52.01966811	24	Scoot
1	Alx_young	ctrl	spont_fast	3	91.33798269	18	Scoot
1	Alx_young	ctrl	spont_fast	4	94.3093339	24	Scoot
1	Alx_young	ctrl	spont_fast	5	85.2096134	20	Scoot
1	Alx_young	ctrl	spont_fast	6	90.13395119	24	Scoot
1	Alx_young	ctrl	spont_fast	1	9.997685151	32	Scoot
1	Alx_young	ctrl	spont_fast	2	32.62692187	14	Scoot
1	Alx_young	ctrl	spont_fast	3	86.89531249	18	Scoot
1	Alx_young	ctrl	spont_fast	4	119.5095005	26	Scoot
1	Alx_young	ctrl	spont_fast	5	117.7959197	20	Scoot
1	Alx_young	ctrl	spont_fast	6	126.5735187	22	Scoot
1	Alx_young	ctrl	spont_fast	1	9.553782564	26	R-turn
1	Alx_young	ctrl	spont_fast	2	112.6596236	24	R-turn
1	Alx_young	ctrl	spont_fast	3	154.8722698	24	R-turn
1	Alx_young	ctrl	spont_fast	4	136.1582023	24	R-turn
1	Alx_young	ctrl	spont_fast	5	120.0699461	22	R-turn
1	Alx_young	ctrl	spont_fast	6	79.3647243	26	R-turn
1	Alx_young	ctrl	spont_fast	1	8.105620599	20	Scoot
1	Alx_young	ctrl	spont_fast	2	12.44717814	24	Scoot
1	Alx_young	ctrl	spont_fast	3	65.97845764	24	Scoot
1	Alx_young	ctrl	spont_fast	4	112.8264218	22	Scoot
1	Alx_young	ctrl	spont_fast	5	116.910638	24	Scoot
1	Alx_young	ctrl	spont_fast	6	103.3204284	24	Scoot
1	Alx_young	ctrl	spont_fast	1	11.08332183	18	Scoot
1	Alx_young	ctrl	spont_fast	2	36.97147442	22	Scoot
1	Alx_young	ctrl	spont_fast	3	90.20005381	16	Scoot
1	Alx_young	ctrl	spont_fast	4	86.66416783	20	Scoot
1	Alx_young	ctrl	spont_fast	5	92.95558919	24	Scoot
1	Alx_young	ctrl	spont_fast	6	94.40309092	24	Scoot
1	Alx_young	ctrl	spont_fast	1	14.89561255	26	R-turn
1	Alx_young	ctrl	spont_fast	2	134.0278448	26	R-turn
1	Alx_young	ctrl	spont_fast	3	169.9753448	22	R-turn
1	Alx_young	ctrl	spont_fast	4	123.7248796	22	R-turn
1	Alx_young	ctrl	spont_fast	5	158.7541751	22	R-turn
1	Alx_young	ctrl	spont_fast	6	141.0442689	26	R-turn
1	Alx_young	ctrl	spont_fast	1	27.72056531	18	R-turn
1	Alx_young	ctrl	spont_fast	2	100.0479913	24	R-turn
1	Alx_young	ctrl	spont_fast	3	140.3511458	22	R-turn
1	Alx_young	ctrl	spont_fast	4	126.1704704	22	R-turn
1	Alx_young	ctrl	spont_fast	5	147.0517395	24	R-turn
1	Alx_young	ctrl	spont_fast	6	145.1675973	26	R-turn
1	Alx_young	ctrl	spont_fast	1	29.34343111	16	Scoot
1	Alx_young	ctrl	spont_fast	2	82.53756988	18	Scoot
1	Alx_young	ctrl	spont_fast	3	95.35586604	20	Scoot
1	Alx_young	ctrl	spont_fast	4	101.4522089	22	Scoot
1	Alx_young	ctrl	spont_fast	5	129.5452846	20	Scoot
1	Alx_young	ctrl	spont_fast	6	106.0292023	22	Scoot
1	Alx_young	ctrl	spont_fast	1	17.79214259	20	R-turn
1	Alx_young	ctrl	spont_fast	2	87.78449449	22	R-turn
1	Alx_young	ctrl	spont_fast	3	162.0174834	18	R-turn
1	Alx_young	ctrl	spont_fast	4	153.6452159	24	R-turn
1	Alx_young	ctrl	spont_fast	5	106.0280893	24	R-turn
1	Alx_young	ctrl	spont_fast	6	92.98468944	18	R-turn
1	Alx_young	ctrl	spont_fast	1	8.533932366	22	Scoot
1	Alx_young	ctrl	spont_fast	2	52.18102617	20	Scoot
1	Alx_young	ctrl	spont_fast	3	98.82916362	24	Scoot
1	Alx_young	ctrl	spont_fast	4	105.9200541	20	Scoot
1	Alx_young	ctrl	spont_fast	5	93.03024692	20	Scoot
1	Alx_young	ctrl	spont_fast	6	69.74166075	28	Scoot
1	Alx_young	ctrl	spont_fast	1	142.9750777	22	HAT
1	Alx_young	ctrl	spont_fast	2	181.0977627	22	HAT
1	Alx_young	ctrl	spont_fast	3	109.738512	24	HAT
1	Alx_young	ctrl	spont_fast	4	109.6763328	26	HAT
1	Alx_young	ctrl	spont_fast	5	83.87886372		HAT
1	Alx_young	ctrl	spont_fast	6	70.16473194		HAT
1	Alx_young	ctrl	spont_fast	1	24.99829285	16	Scoot
1	Alx_young	ctrl	spont_fast	2	78.97154339	22	Scoot
1	Alx_young	ctrl	spont_fast	3	119.0531683	20	Scoot
1	Alx_young	ctrl	spont_fast	4	123.2431417	24	Scoot
1	Alx_young	ctrl	spont_fast	5	109.3675833	18	Scoot
1	Alx_young	ctrl	spont_fast	6	93.66792234	24	Scoot
1	Alx_young	ctrl	spont_fast	1	12.35651863	20	Scoot
1	Alx_young	ctrl	spont_fast	2	75.48622689	22	Scoot
1	Alx_young	ctrl	spont_fast	3	113.0178891	24	Scoot
1	Alx_young	ctrl	spont_fast	4	117.2635335	22	Scoot
1	Alx_young	ctrl	spont_fast	5	124.0310556	22	Scoot
1	Alx_young	ctrl	spont_fast	6	105.1502658	20	Scoot
1	Alx_young	ctrl	spont_fast	1	12.44329501	18	Scoot
1	Alx_young	ctrl	spont_fast	2	55.21587744	20	Scoot
1	Alx_young	ctrl	spont_fast	3	103.832967	24	Scoot
1	Alx_young	ctrl	spont_fast	4	109.8955647	22	Scoot
1	Alx_young	ctrl	spont_fast	5	117.3078422	24	Scoot
1	Alx_young	ctrl	spont_fast	6	117.6690286	20	Scoot
1	Alx_young	ctrl	spont_fast	1	14.2268983	20	Scoot
1	Alx_young	ctrl	spont_fast	2	60.8720727	20	Scoot
1	Alx_young	ctrl	spont_fast	3	111.9145195	22	Scoot
1	Alx_young	ctrl	spont_fast	4	106.6511201	24	Scoot
1	Alx_young	ctrl	spont_fast	5	98.85910886	20	Scoot
1	Alx_young	ctrl	spont_fast	6	99.97122718	24	Scoot
1	Alx_young	ctrl	spont_fast	1	191.3896883	10	HAT
1	Alx_young	ctrl	spont_fast	2	198.3956385	4	HAT
1	Alx_young	ctrl	spont_fast	3	108.5540802	48	HAT
1	Alx_young	ctrl	spont_fast	4	159.7024764	20	HAT
1	Alx_young	ctrl	spont_fast	5	101.316112	30	HAT
1	Alx_young	ctrl	spont_fast	6	93.13540436	28	HAT
1	Alx_young	ctrl	spont_fast	1	26.20990247	12	R-turn
1	Alx_young	ctrl	spont_fast	2	147.7594984	24	R-turn
1	Alx_young	ctrl	spont_fast	3	138.031233	30	R-turn
1	Alx_young	ctrl	spont_fast	4	99.09670833	24	R-turn
1	Alx_young	ctrl	spont_fast	5	129.6928986	22	R-turn
1	Alx_young	ctrl	spont_fast	6	109.5055047	22	R-turn
1	Alx_young	ctrl	spont_fast	1	18.48465315	20	Scoot
1	Alx_young	ctrl	spont_fast	2	77.18374064	20	Scoot
1	Alx_young	ctrl	spont_fast	3	109.9470632	22	Scoot
1	Alx_young	ctrl	spont_fast	4	99.87047916	20	Scoot
1	Alx_young	ctrl	spont_fast	5	96.52475603	22	Scoot
1	Alx_young	ctrl	spont_fast	6	82.86875049	26	Scoot
1	Alx_young	ctrl	spont_fast	1	8.013356273	22	Scoot
1	Alx_young	ctrl	spont_fast	2	1.20924961	22	Scoot
1	Alx_young	ctrl	spont_fast	3	2.552328282	20	Scoot
1	Alx_young	ctrl	spont_fast	4	19.09811713	22	Scoot
1	Alx_young	ctrl	spont_fast	5	62.8742716	20	Scoot
1	Alx_young	ctrl	spont_fast	6	104.2396449	20	Scoot
1	Alx_young	ctrl	spont_fast	1	27.63780551	12	Scoot
1	Alx_young	ctrl	spont_fast	2	83.87082591	14	Scoot
1	Alx_young	ctrl	spont_fast	3	113.166327	24	Scoot
1	Alx_young	ctrl	spont_fast	4	121.5372475	20	Scoot
1	Alx_young	ctrl	spont_fast	5	116.4315237	26	Scoot
1	Alx_young	ctrl	spont_fast	6	96.33557836	20	Scoot
1	Alx_young	ctrl	spont_fast	1	11.36644711	26	Scoot
1	Alx_young	ctrl	spont_fast	2	80.64396497	18	Scoot
1	Alx_young	ctrl	spont_fast	3	110.3841145	24	Scoot
1	Alx_young	ctrl	spont_fast	4	112.5254573	20	Scoot
1	Alx_young	ctrl	spont_fast	5	128.6225915	22	Scoot
1	Alx_young	ctrl	spont_fast	6	116.9694407	20	Scoot
1	Alx_young	ctrl	spont_fast	1	7.26423555	12	Scoot
1	Alx_young	ctrl	spont_fast	2	1.605524258	16	Scoot
1	Alx_young	ctrl	spont_fast	3	29.07328696	24	Scoot
1	Alx_young	ctrl	spont_fast	4	101.9073922	20	Scoot
1	Alx_young	ctrl	spont_fast	5	123.5668402	22	Scoot
1	Alx_young	ctrl	spont_fast	6	135.1567762	24	Scoot
1	Alx_young	ctrl	spont_fast	1	9.046041481	20	R-turn
1	Alx_young	ctrl	spont_fast	2	121.7592772	28	R-turn
1	Alx_young	ctrl	spont_fast	3	152.316154	18	R-turn
1	Alx_young	ctrl	spont_fast	4	109.3270143	26	R-turn
1	Alx_young	ctrl	spont_fast	5	122.6771874	22	R-turn
1	Alx_young	ctrl	spont_fast	6	113.5742124	28	R-turn
1	Alx_young	ctrl	spont_fast	1	8.780046405	22	Scoot
1	Alx_young	ctrl	spont_fast	2	75.88434382	20	Scoot
1	Alx_young	ctrl	spont_fast	3	134.2974477	24	Scoot
1	Alx_young	ctrl	spont_fast	4	116.3858021	24	Scoot
1	Alx_young	ctrl	spont_fast	5	112.6498178	22	Scoot
1	Alx_young	ctrl	spont_fast	6	114.0079916	20	Scoot
1	Alx_young	ctrl	spont_fast	1	8.068929761	14	HAT
1	Alx_young	ctrl	spont_fast	2	168.3180672	22	HAT
1	Alx_young	ctrl	spont_fast	3	203.3724942	32	HAT
1	Alx_young	ctrl	spont_fast	4	124.1750761	24	HAT
1	Alx_young	ctrl	spont_fast	5	148.7264912	24	HAT
1	Alx_young	ctrl	spont_fast	6	121.1440646	20	HAT
1	Alx_young	ctrl	spont_fast	1	12.70617301	20	Scoot
1	Alx_young	ctrl	spont_fast	2	66.73010226	18	Scoot
1	Alx_young	ctrl	spont_fast	3	92.37434147	22	Scoot
1	Alx_young	ctrl	spont_fast	4	97.17481571	22	Scoot
1	Alx_young	ctrl	spont_fast	5	118.4044936	20	Scoot
1	Alx_young	ctrl	spont_fast	6	113.993914	24	Scoot
1	Alx_young	ctrl	spont_fast	1	9.850464888	22	Scoot
1	Alx_young	ctrl	spont_fast	2	81.76884908	18	Scoot
1	Alx_young	ctrl	spont_fast	3	116.0876887	24	Scoot
1	Alx_young	ctrl	spont_fast	4	116.6023334	20	Scoot
1	Alx_young	ctrl	spont_fast	5	125.8888529	22	Scoot
1	Alx_young	ctrl	spont_fast	6	111.5420004	18	Scoot
1	Alx_young	ctrl	spont_fast	1	116.4239237	28	R-turn
1	Alx_young	ctrl	spont_fast	2	38.3517997	22	R-turn
1	Alx_young	ctrl	spont_fast	3	21.7914033	24	R-turn
1	Alx_young	ctrl	spont_fast	4	50.99206794	18	R-turn
1	Alx_young	ctrl	spont_fast	5	3.787199439		R-turn
1	Alx_young	ctrl	spont_fast	6	2.40698069		R-turn
1	Alx_young	ctrl	spont_fast	1	8.408320017	26	HAT
1	Alx_young	ctrl	spont_fast	2	152.0182477	30	HAT
1	Alx_young	ctrl	spont_fast	3	179.8590536	24	HAT
1	Alx_young	ctrl	spont_fast	4	120.0146247	22	HAT
1	Alx_young	ctrl	spont_fast	5	144.2678517	24	HAT
1	Alx_young	ctrl	spont_fast	6	104.0063742	22	HAT
1	Alx_young	ctrl	spont_fast	1	20.17667632	24	R-turn
1	Alx_young	ctrl	spont_fast	2	85.16769017	18	R-turn
1	Alx_young	ctrl	spont_fast	3	196.8756108	18	R-turn
1	Alx_young	ctrl	spont_fast	4	185.0650494	28	R-turn
1	Alx_young	ctrl	spont_fast	5	124.0166919	22	R-turn
1	Alx_young	ctrl	spont_fast	6	117.6581884	26	R-turn
1	Alx_young	ctrl	spont_fast	1	13.04037426	18	R-turn
1	Alx_young	ctrl	spont_fast	2	93.23141073	20	R-turn
1	Alx_young	ctrl	spont_fast	3	147.1140345	22	R-turn
1	Alx_young	ctrl	spont_fast	4	117.9986464	26	R-turn
1	Alx_young	ctrl	spont_fast	5	120.0155697	22	R-turn
1	Alx_young	ctrl	spont_fast	6	103.4589739	20	R-turn
1	Alx_young	ctrl	spont_fast	1	28.36943007	12	R-turn
1	Alx_young	ctrl	spont_fast	2	132.6664779	18	R-turn
1	Alx_young	ctrl	spont_fast	3	151.2098191	30	R-turn
1	Alx_young	ctrl	spont_fast	4	124.8785311	20	R-turn
1	Alx_young	ctrl	spont_fast	5	126.1449011	24	R-turn
1	Alx_young	ctrl	spont_fast	6	110.2609341	24	R-turn
1	Alx_young	ctrl	spont_fast	1	19.13484386	16	R-turn
1	Alx_young	ctrl	spont_fast	2	100.4453977	26	R-turn
1	Alx_young	ctrl	spont_fast	3	124.1037527	20	R-turn
1	Alx_young	ctrl	spont_fast	4	118.0854775	20	R-turn
1	Alx_young	ctrl	spont_fast	5	91.92854613	24	R-turn
1	Alx_young	ctrl	spont_fast	6	78.24208503	18	R-turn
1	Alx_young	ctrl	spont_fast	1	10.71649568	22	Scoot
1	Alx_young	ctrl	spont_fast	2	36.91462133	22	Scoot
1	Alx_young	ctrl	spont_fast	3	74.7011834	22	Scoot
1	Alx_young	ctrl	spont_fast	4	85.79787394	20	Scoot
1	Alx_young	ctrl	spont_fast	5	87.12002782	20	Scoot
1	Alx_young	ctrl	spont_fast	6	89.40402031	24	Scoot
1	Alx_young	ctrl	spont_fast	1	13.54735302	22	R-turn
1	Alx_young	ctrl	spont_fast	2	115.6260024	22	R-turn
1	Alx_young	ctrl	spont_fast	3	116.1994704	26	R-turn
1	Alx_young	ctrl	spont_fast	4	99.08954398	10	R-turn
1	Alx_young	ctrl	spont_fast	5	98.60042863	10	R-turn
1	Alx_young	ctrl	spont_fast	6	27.17117229	10	R-turn
1	Alx_young	ctrl	spont_fast	1	77.89741177	40	R-turn
1	Alx_young	ctrl	spont_fast	2	120.4684928	18	R-turn
1	Alx_young	ctrl	spont_fast	3	127.0318677	24	R-turn
1	Alx_young	ctrl	spont_fast	4	141.8458565	26	R-turn
1	Alx_young	ctrl	spont_fast	5	112.9938182	22	R-turn
1	Alx_young	ctrl	spont_fast	6	88.32711024	24	R-turn
1	Alx_young	ctrl	spont_fast	1	21.6188811	20	R-turn
1	Alx_young	ctrl	spont_fast	2	129.0292016	22	R-turn
1	Alx_young	ctrl	spont_fast	3	156.1488999	24	R-turn
1	Alx_young	ctrl	spont_fast	4	125.307656	24	R-turn
1	Alx_young	ctrl	spont_fast	5	108.1295501	24	R-turn
1	Alx_young	ctrl	spont_fast	6	115.2172748	22	R-turn
1	Alx_young	ctrl	spont_fast	1	17.97391249	12	R-turn
1	Alx_young	ctrl	spont_fast	2	8.712364905	10	R-turn
1	Alx_young	ctrl	spont_fast	3	49.83366867	14	R-turn
1	Alx_young	ctrl	spont_fast	4	176.0901485	40	R-turn
1	Alx_young	ctrl	spont_fast	5	203.3261697	18	R-turn
1	Alx_young	ctrl	spont_fast	6	185.860364	28	R-turn
1	Alx_young	ctrl	spont_fast	1	25.15467051	16	Scoot
1	Alx_young	ctrl	spont_fast	2	75.9986113	20	Scoot
1	Alx_young	ctrl	spont_fast	3	98.2195281	22	Scoot
1	Alx_young	ctrl	spont_fast	4	112.3518806	16	Scoot
1	Alx_young	ctrl	spont_fast	5	132.9076631	26	Scoot
1	Alx_young	ctrl	spont_fast	6	132.0912628	20	Scoot
1	Alx_young	ctrl	spont_fast	1	105.223997	24	R-turn
1	Alx_young	ctrl	spont_fast	2	156.7979413	20	R-turn
1	Alx_young	ctrl	spont_fast	3	96.50219529	24	R-turn
1	Alx_young	ctrl	spont_fast	4	94.7097021		R-turn
1	Alx_young	ctrl	spont_fast	5	77.52308959		R-turn
1	Alx_young	ctrl	spont_fast	6	46.82121275		R-turn
1	Alx_young	ctrl	spont_fast	1	16.69868674	22	R-turn
1	Alx_young	ctrl	spont_fast	2	153.1102453	36	R-turn
1	Alx_young	ctrl	spont_fast	3	181.9662235	20	R-turn
1	Alx_young	ctrl	spont_fast	4	155.0058221	20	R-turn
1	Alx_young	ctrl	spont_fast	5	158.7660186	28	R-turn
1	Alx_young	ctrl	spont_fast	6	83.64304106	22	R-turn
1	Alx_young	ctrl	spont_fast	1	6.062088098	18	Scoot
1	Alx_young	ctrl	spont_fast	2	61.66951303	22	Scoot
1	Alx_young	ctrl	spont_fast	3	86.58292084	24	Scoot
1	Alx_young	ctrl	spont_fast	4	83.69865088	22	Scoot
1	Alx_young	ctrl	spont_fast	5	99.28058013	20	Scoot
1	Alx_young	ctrl	spont_fast	6	95.12142535	24	Scoot
1	Alx_young	ctrl	spont_fast	1	8.909651324	20	Scoot
1	Alx_young	ctrl	spont_fast	2	60.44405527	20	Scoot
1	Alx_young	ctrl	spont_fast	3	95.76423654	20	Scoot
1	Alx_young	ctrl	spont_fast	4	94.41651585	22	Scoot
1	Alx_young	ctrl	spont_fast	5	82.44867673	24	Scoot
1	Alx_young	ctrl	spont_fast	6	61.63665707	34	Scoot
1	Alx_young	ctrl	spont_fast	1	124.9890971	28	R-turn
1	Alx_young	ctrl	spont_fast	2	139.4664223	30	R-turn
1	Alx_young	ctrl	spont_fast	3	79.50242519	20	R-turn
1	Alx_young	ctrl	spont_fast	4	101.5772816	24	R-turn
1	Alx_young	ctrl	spont_fast	5	82.38396118	18	R-turn
1	Alx_young	ctrl	spont_fast	6	69.24214959	28	R-turn
1	Alx_young	ctrl	spont_fast	1	11.98686238	22	R-turn
1	Alx_young	ctrl	spont_fast	2	128.3027024	28	R-turn
1	Alx_young	ctrl	spont_fast	3	34.94718601	22	R-turn
1	Alx_young	ctrl	spont_fast	4	114.7269249	28	R-turn
1	Alx_young	ctrl	spont_fast	5	93.3696896	16	R-turn
1	Alx_young	ctrl	spont_fast	6	98.67197051	20	R-turn
1	Alx_young	ctrl	spont_fast	1	15.19117076	18	Scoot
1	Alx_young	ctrl	spont_fast	2	78.62887964	20	Scoot
1	Alx_young	ctrl	spont_fast	3	110.5506018	22	Scoot
1	Alx_young	ctrl	spont_fast	4	98.16040364	20	Scoot
1	Alx_young	ctrl	spont_fast	5	104.2356632	24	Scoot
1	Alx_young	ctrl	spont_fast	6	95.0390949	24	Scoot
1	Alx_young	ctrl	spont_fast	1	9.143342128	20	Scoot
1	Alx_young	ctrl	spont_fast	2	55.07268446	20	Scoot
1	Alx_young	ctrl	spont_fast	3	83.40361349	22	Scoot
1	Alx_young	ctrl	spont_fast	4	89.63343007	20	Scoot
1	Alx_young	ctrl	spont_fast	5	95.51474609	22	Scoot
1	Alx_young	ctrl	spont_fast	6	100.1969242	22	Scoot
1	Alx_young	ctrl	spont_fast	1	9.158493689	20	Scoot
1	Alx_young	ctrl	spont_fast	2	63.20016744	22	Scoot
1	Alx_young	ctrl	spont_fast	3	116.2470732	20	Scoot
1	Alx_young	ctrl	spont_fast	4	128.4608011	24	Scoot
1	Alx_young	ctrl	spont_fast	5	118.8909108	22	Scoot
1	Alx_young	ctrl	spont_fast	6	116.5870249	22	Scoot
1	Alx_young	ctrl	spont_fast	1	13.09481378	18	Scoot
1	Alx_young	ctrl	spont_fast	2	68.42128671	22	Scoot
1	Alx_young	ctrl	spont_fast	3	115.7120589	18	Scoot
1	Alx_young	ctrl	spont_fast	4	120.9437578	24	Scoot
1	Alx_young	ctrl	spont_fast	5	113.2446577	20	Scoot
1	Alx_young	ctrl	spont_fast	6	113.2398133	22	Scoot
1	Alx_young	ctrl	spont_fast	1	20.12532848	26	R-turn
1	Alx_young	ctrl	spont_fast	2	110.4157067	24	R-turn
1	Alx_young	ctrl	spont_fast	3	126.22813	24	R-turn
1	Alx_young	ctrl	spont_fast	4	100.6285353	20	R-turn
1	Alx_young	ctrl	spont_fast	5	110.148656	24	R-turn
1	Alx_young	ctrl	spont_fast	6	88.88354153	20	R-turn
1	Alx_young	ctrl	spont_fast	1	30.17610977	14	HAT
1	Alx_young	ctrl	spont_fast	2	169.6443641	18	HAT
1	Alx_young	ctrl	spont_fast	3	129.2072005	44	HAT
1	Alx_young	ctrl	spont_fast	4	76.95378068	20	HAT
1	Alx_young	ctrl	spont_fast	5	114.1951288	30	HAT
1	Alx_young	ctrl	spont_fast	6	79.64071786	20	HAT
1	Alx_young	ctrl	spont_fast	1	18.46341	24	HAT
1	Alx_young	ctrl	spont_fast	2	159.1035315	4	HAT
1	Alx_young	ctrl	spont_fast	3	45.20715583	4	HAT
1	Alx_young	ctrl	spont_fast	4	153.49596	20	HAT
1	Alx_young	ctrl	spont_fast	5	147.7516695	12	HAT
1	Alx_young	ctrl	spont_fast	6	149.8937578	18	HAT
1	Alx_young	ctrl	spont_fast	1	20.73997935	16	R-turn
1	Alx_young	ctrl	spont_fast	2	106.4881591	20	R-turn
1	Alx_young	ctrl	spont_fast	3	137.1721064	24	R-turn
1	Alx_young	ctrl	spont_fast	4	106.6992252	24	R-turn
1	Alx_young	ctrl	spont_fast	5	103.7859532	20	R-turn
1	Alx_young	ctrl	spont_fast	6	88.99238264	28	R-turn
1	Alx_young	ctrl	spont_fast	1	11.54250347	18	Scoot
1	Alx_young	ctrl	spont_fast	2	67.95931195	20	Scoot
1	Alx_young	ctrl	spont_fast	3	106.3150393	20	Scoot
1	Alx_young	ctrl	spont_fast	4	99.93371609	24	Scoot
1	Alx_young	ctrl	spont_fast	5	84.17450901	24	Scoot
1	Alx_young	ctrl	spont_fast	6	78.64404907	22	Scoot
1	Alx_young	ctrl	spont_fast	1	32.13577449	14	R-turn
1	Alx_young	ctrl	spont_fast	2	75.70223442	18	R-turn
1	Alx_young	ctrl	spont_fast	3	125.7654302	26	R-turn
1	Alx_young	ctrl	spont_fast	4	144.6783434	24	R-turn
1	Alx_young	ctrl	spont_fast	5	136.6865323	24	R-turn
1	Alx_young	ctrl	spont_fast	6	131.0456071	20	R-turn
1	Alx_young	ctrl	spont_fast	1	129.9318899	28	R-turn
1	Alx_young	ctrl	spont_fast	2	161.6954765	28	R-turn
1	Alx_young	ctrl	spont_fast	3	117.923711	26	R-turn
1	Alx_young	ctrl	spont_fast	4	129.0394988	18	R-turn
1	Alx_young	ctrl	spont_fast	5	105.4580903	24	R-turn
1	Alx_young	ctrl	spont_fast	6	109.7878434	22	R-turn
1	Alx_young	ctrl	spont_fast	1	15.39506329	26	Scoot
1	Alx_young	ctrl	spont_fast	2	84.60467949	20	Scoot
1	Alx_young	ctrl	spont_fast	3	121.1319752	24	Scoot
1	Alx_young	ctrl	spont_fast	4	117.5055187	20	Scoot
1	Alx_young	ctrl	spont_fast	5	119.9732854	28	Scoot
1	Alx_young	ctrl	spont_fast	6	94.64965992	18	Scoot
1	Alx_young	ctrl	spont_fast	1	12.72465816	14	R-turn
1	Alx_young	ctrl	spont_fast	2	138.7512416	24	R-turn
1	Alx_young	ctrl	spont_fast	3	165.3189861	26	R-turn
1	Alx_young	ctrl	spont_fast	4	118.3503424	24	R-turn
1	Alx_young	ctrl	spont_fast	5	120.7104617	22	R-turn
1	Alx_young	ctrl	spont_fast	6	98.47681922	24	R-turn
1	Alx_young	ctrl	spont_fast	1	9.721973963	20	Scoot
1	Alx_young	ctrl	spont_fast	2	51.90231062	18	Scoot
1	Alx_young	ctrl	spont_fast	3	80.53583697	26	Scoot
1	Alx_young	ctrl	spont_fast	4	83.54983272	22	Scoot
1	Alx_young	ctrl	spont_fast	5	109.4068983	24	Scoot
1	Alx_young	ctrl	spont_fast	6	121.7059904	22	Scoot
1	Alx_young	ctrl	spont_fast	1	17.06098365	12	Scoot
1	Alx_young	ctrl	spont_fast	2	78.07461758	22	Scoot
1	Alx_young	ctrl	spont_fast	3	103.0217215	22	Scoot
1	Alx_young	ctrl	spont_fast	4	85.95496208	20	Scoot
1	Alx_young	ctrl	spont_fast	5	75.64544768	26	Scoot
1	Alx_young	ctrl	spont_fast	6	64.63450436	22	Scoot
1	Alx_young	ctrl	spont_fast	1	37.24366216	22	Scoot
1	Alx_young	ctrl	spont_fast	2	77.87111046	22	Scoot
1	Alx_young	ctrl	spont_fast	3	88.12906775	24	Scoot
1	Alx_young	ctrl	spont_fast	4	91.94867275	24	Scoot
1	Alx_young	ctrl	spont_fast	5	100.346375	24	Scoot
1	Alx_young	ctrl	spont_fast	6	83.71120423	26	Scoot
1	Alx_young	ctrl	spont_fast	1	16.09537563	30	R-turn
1	Alx_young	ctrl	spont_fast	2	140.7638779	22	R-turn
1	Alx_young	ctrl	spont_fast	3	160.6581948	28	R-turn
1	Alx_young	ctrl	spont_fast	4	126.9260743	22	R-turn
1	Alx_young	ctrl	spont_fast	5	139.4800495	24	R-turn
1	Alx_young	ctrl	spont_fast	6	122.723992	20	R-turn
1	Alx_young	ctrl	spont_fast	1	17.69649909	20	R-turn
1	Alx_young	ctrl	spont_fast	2	150.0739199	2	R-turn
1	Alx_young	ctrl	spont_fast	3	170.5145075	2	R-turn
1	Alx_young	ctrl	spont_fast	4	114.6989474	28	R-turn
1	Alx_young	ctrl	spont_fast	5	133.7045947	26	R-turn
1	Alx_young	ctrl	spont_fast	6	122.370785	24	R-turn
1	Alx_young	ctrl	spont_fast	1	14.52722387	24	Scoot
1	Alx_young	ctrl	spont_fast	2	66.10131902	24	Scoot
1	Alx_young	ctrl	spont_fast	3	109.5718719	22	Scoot
1	Alx_young	ctrl	spont_fast	4	128.05209	24	Scoot
1	Alx_young	ctrl	spont_fast	5	123.2765797	24	Scoot
1	Alx_young	ctrl	spont_fast	6	123.7095009	24	Scoot
1	Alx_young	ctrl	spont_fast	1	27.42422905	14	Scoot
1	Alx_young	ctrl	spont_fast	2	100.1748493	18	Scoot
1	Alx_young	ctrl	spont_fast	3	140.1673014	22	Scoot
1	Alx_young	ctrl	spont_fast	4	127.5433562	22	Scoot
1	Alx_young	ctrl	spont_fast	5	116.6040411	22	Scoot
1	Alx_young	ctrl	spont_fast	6	115.6173736	24	Scoot
1	Alx_young	ctrl	spont_fast	1	16.1122506	24	R-turn
1	Alx_young	ctrl	spont_fast	2	135.8204885	32	R-turn
1	Alx_young	ctrl	spont_fast	3	154.4808016	22	R-turn
1	Alx_young	ctrl	spont_fast	4	122.7072708	24	R-turn
1	Alx_young	ctrl	spont_fast	5	132.4557506	24	R-turn
1	Alx_young	ctrl	spont_fast	6	114.3328354	22	R-turn
1	Alx_young	ctrl	spont_fast	1	23.30692612	14	Scoot
1	Alx_young	ctrl	spont_fast	2	77.28144363	24	Scoot
1	Alx_young	ctrl	spont_fast	3	90.48309885	18	Scoot
1	Alx_young	ctrl	spont_fast	4	90.15436925	24	Scoot
1	Alx_young	ctrl	spont_fast	5	90.41208743	20	Scoot
1	Alx_young	ctrl	spont_fast	6	56.50627431	16	Scoot
1	Alx_young	ctrl	spont_fast	1	5.554082517	2	HAT
1	Alx_young	ctrl	spont_fast	2	137.9422943	28	HAT
1	Alx_young	ctrl	spont_fast	3	178.2417384	20	HAT
1	Alx_young	ctrl	spont_fast	4	106.804722	24	HAT
1	Alx_young	ctrl	spont_fast	5	107.9937791	20	HAT
1	Alx_young	ctrl	spont_fast	6	103.2821668	22	HAT
1	Alx_young	ctrl	spont_fast	1	13.92371258	26	HAT
1	Alx_young	ctrl	spont_fast	2	176.9858113	2	HAT
1	Alx_young	ctrl	spont_fast	3	198.1068914	2	HAT
1	Alx_young	ctrl	spont_fast	4	131.6340768	32	HAT
1	Alx_young	ctrl	spont_fast	5	146.1929678	20	HAT
1	Alx_young	ctrl	spont_fast	6	117.3052053	24	HAT
1	Alx_young	ctrl	spont_fast	1	9.234359408	22	Scoot
1	Alx_young	ctrl	spont_fast	2	47.64117945	18	Scoot
1	Alx_young	ctrl	spont_fast	3	69.037432	22	Scoot
1	Alx_young	ctrl	spont_fast	4	80.50226207	18	Scoot
1	Alx_young	ctrl	spont_fast	5	92.52767214	26	Scoot
1	Alx_young	ctrl	spont_fast	6	96.44785158	24	Scoot
1	Alx_young	ctrl	spont_fast	1	163.1404672	2	HAT
1	Alx_young	ctrl	spont_fast	2	248.3354313	6	HAT
1	Alx_young	ctrl	spont_fast	3	154.7633992	38	HAT
1	Alx_young	ctrl	spont_fast	4	155.8569545	12	HAT
1	Alx_young	ctrl	spont_fast	5	63.65094817	16	HAT
1	Alx_young	ctrl	spont_fast	6	59.14813155	10	HAT
1	Alx_young	ctrl	spont_fast	1	5.416516554	22	R-turn
1	Alx_young	ctrl	spont_fast	2	1.250502262	34	R-turn
1	Alx_young	ctrl	spont_fast	3	13.3768966	20	R-turn
1	Alx_young	ctrl	spont_fast	4	153.9366853	22	R-turn
1	Alx_young	ctrl	spont_fast	5	155.4837873	26	R-turn
1	Alx_young	ctrl	spont_fast	6	79.66419579		R-turn
1	Alx_young	ctrl	spont_fast	1	8.548457717	20	R-turn
1	Alx_young	ctrl	spont_fast	2	2.233518687	28	R-turn
1	Alx_young	ctrl	spont_fast	3	110.609244	22	R-turn
1	Alx_young	ctrl	spont_fast	4	136.1700859	26	R-turn
1	Alx_young	ctrl	spont_fast	5	107.6982941	20	R-turn
1	Alx_young	ctrl	spont_fast	6	103.0221384	30	R-turn
1	Alx_young	ctrl	spont_fast	1	12.59877042	26	R-turn
1	Alx_young	ctrl	spont_fast	2	114.9828039	30	R-turn
1	Alx_young	ctrl	spont_fast	3	126.5053719	26	R-turn
1	Alx_young	ctrl	spont_fast	4	96.34488444	22	R-turn
1	Alx_young	ctrl	spont_fast	5	116.001049	22	R-turn
1	Alx_young	ctrl	spont_fast	6	99.82395086	22	R-turn
1	Alx_young	ctrl	spont_fast	1	10.57640771	14	R-turn
1	Alx_young	ctrl	spont_fast	2	12.82983431	24	R-turn
1	Alx_young	ctrl	spont_fast	3	151.3020767	34	R-turn
1	Alx_young	ctrl	spont_fast	4	39.21808443	20	R-turn
1	Alx_young	ctrl	spont_fast	5	115.7706764	24	R-turn
1	Alx_young	ctrl	spont_fast	6	75.62999223	24	R-turn
1	Alx_young	ctrl	spont_fast	1	6.040488766	18	Scoot
1	Alx_young	ctrl	spont_fast	2	60.12002105	20	Scoot
1	Alx_young	ctrl	spont_fast	3	99.01037754	22	Scoot
1	Alx_young	ctrl	spont_fast	4	103.874717	24	Scoot
1	Alx_young	ctrl	spont_fast	5	112.4146785	22	Scoot
1	Alx_young	ctrl	spont_fast	6	95.83713082	24	Scoot
1	Alx_young	ctrl	spont_fast	1	9.312958313	34	HAT
1	Alx_young	ctrl	spont_fast	2	166.315773	50	HAT
1	Alx_young	ctrl	spont_fast	3	83.65574364	24	HAT
1	Alx_young	ctrl	spont_fast	4	101.9978673	24	HAT
1	Alx_young	ctrl	spont_fast	5	60.74741739	20	HAT
1	Alx_young	ctrl	spont_fast	1	29.1724592	20	Scoot
1	Alx_young	ctrl	spont_fast	2	80.57473385	16	Scoot
1	Alx_young	ctrl	spont_fast	3	103.9474198	22	Scoot
1	Alx_young	ctrl	spont_fast	4	107.1569879	20	Scoot
1	Alx_young	ctrl	spont_fast	5	96.57407444	20	Scoot
1	Alx_young	ctrl	spont_fast	6	82.24486461	24	Scoot
1	Alx_young	ctrl	spont_fast	1	29.24197101	26	Scoot
1	Alx_young	ctrl	spont_fast	2	78.90283437	20	Scoot
1	Alx_young	ctrl	spont_fast	3	106.2929677	20	Scoot
1	Alx_young	ctrl	spont_fast	4	103.0644795	20	Scoot
1	Alx_young	ctrl	spont_fast	5	100.6580274	22	Scoot
1	Alx_young	ctrl	spont_fast	6	94.65089487	18	Scoot
1	Alx_young	ctrl	spont_fast	1	13.58776003	22	R-turn
1	Alx_young	ctrl	spont_fast	2	145.5727456	32	R-turn
1	Alx_young	ctrl	spont_fast	3	149.4495188	20	R-turn
1	Alx_young	ctrl	spont_fast	4	112.2081092	24	R-turn
1	Alx_young	ctrl	spont_fast	5	120.2871722	22	R-turn
1	Alx_young	ctrl	spont_fast	6	70.06141512	22	R-turn
1	Alx_young	ctrl	spont_fast	1	12.675215	32	R-turn
1	Alx_young	ctrl	spont_fast	2	138.7394565	28	R-turn
1	Alx_young	ctrl	spont_fast	3	195.497155	22	R-turn
1	Alx_young	ctrl	spont_fast	4	130.1924726	22	R-turn
1	Alx_young	ctrl	spont_fast	5	115.4815022	22	R-turn
1	Alx_young	ctrl	spont_fast	6	82.76339152	26	R-turn
1	Alx_young	ctrl	spont_fast	1	24.32906506	18	HAT
1	Alx_young	ctrl	spont_fast	2	171.1483793	30	HAT
1	Alx_young	ctrl	spont_fast	3	173.9645798	34	HAT
1	Alx_young	ctrl	spont_fast	4	118.7107131	24	HAT
1	Alx_young	ctrl	spont_fast	5	144.8892702	22	HAT
1	Alx_young	ctrl	spont_fast	6	111.2774348	22	HAT
1	Alx_young	ctrl	spont_fast	1	13.79463734	22	Scoot
1	Alx_young	ctrl	spont_fast	2	91.63061055	20	Scoot
1	Alx_young	ctrl	spont_fast	3	116.8879191	22	Scoot
1	Alx_young	ctrl	spont_fast	4	104.9090643	20	Scoot
1	Alx_young	ctrl	spont_fast	5	119.5377741	24	Scoot
1	Alx_young	ctrl	spont_fast	6	105.5851691	20	Scoot
1	Alx_young	ctrl	spont_fast	1	33.94902383	20	Scoot
1	Alx_young	ctrl	spont_fast	2	95.64715106	14	Scoot
1	Alx_young	ctrl	spont_fast	3	120.3326411	20	Scoot
1	Alx_young	ctrl	spont_fast	4	105.4390938	20	Scoot
1	Alx_young	ctrl	spont_fast	5	104.893806	24	Scoot
1	Alx_young	ctrl	spont_fast	6	97.0108317	24	Scoot
1	Alx_young	ctrl	spont_fast	1	14.891191	18	R-turn
1	Alx_young	ctrl	spont_fast	2	97.89782122	24	R-turn
1	Alx_young	ctrl	spont_fast	3	114.5588556	24	R-turn
1	Alx_young	ctrl	spont_fast	4	126.013054	20	R-turn
1	Alx_young	ctrl	spont_fast	5	138.2134935	22	R-turn
1	Alx_young	ctrl	spont_fast	6	92.20173649	26	R-turn
1	Alx_young	ctrl	spont_fast	1	9.081557921	18	Scoot
1	Alx_young	ctrl	spont_fast	2	55.67482556	24	Scoot
1	Alx_young	ctrl	spont_fast	3	80.25987433	22	Scoot
1	Alx_young	ctrl	spont_fast	4	90.10556329	18	Scoot
1	Alx_young	ctrl	spont_fast	5	100.7093479	22	Scoot
1	Alx_young	ctrl	spont_fast	6	75.82072396	32	Scoot
1	Alx_young	ctrl	spont_fast	1	13.74947673	18	Scoot
1	Alx_young	ctrl	spont_fast	2	61.54981683	20	Scoot
1	Alx_young	ctrl	spont_fast	3	94.15638932	24	Scoot
1	Alx_young	ctrl	spont_fast	4	101.7867765	22	Scoot
1	Alx_young	ctrl	spont_fast	5	106.6247641	18	Scoot
1	Alx_young	ctrl	spont_fast	6	110.0061037	22	Scoot
1	Alx_young	ctrl	spont_fast	1	11.02281782	20	HAT
1	Alx_young	ctrl	spont_fast	2	75.67014792	20	HAT
1	Alx_young	ctrl	spont_fast	3	93.51624775	22	HAT
1	Alx_young	ctrl	spont_fast	4	89.01442398	22	HAT
1	Alx_young	ctrl	spont_fast	5	85.45855151	24	HAT
1	Alx_young	ctrl	spont_fast	6	60.55875456	22	HAT
1	Alx_young	ctrl	spont_fast	1	17.61390056	14	Scoot
1	Alx_young	ctrl	spont_fast	2	68.30669106	16	Scoot
1	Alx_young	ctrl	spont_fast	3	97.35224313	22	Scoot
1	Alx_young	ctrl	spont_fast	4	112.016977	18	Scoot
1	Alx_young	ctrl	spont_fast	5	119.1326168	24	Scoot
1	Alx_young	ctrl	spont_fast	6	116.9563201	20	Scoot
1	Alx_young	ctrl	spont_fast	1	20.23378087	26	R-turn
1	Alx_young	ctrl	spont_fast	2	158.8380674	4	R-turn
1	Alx_young	ctrl	spont_fast	3	154.1365229	2	R-turn
1	Alx_young	ctrl	spont_fast	4	79.54844298	22	R-turn
1	Alx_young	ctrl	spont_fast	5	102.8515624	28	R-turn
1	Alx_young	ctrl	spont_fast	6	72.95764591	18	R-turn
1	Alx_young	ctrl	spont_fast	1	51.61406589	18	Scoot
1	Alx_young	ctrl	spont_fast	2	99.20191518	22	Scoot
1	Alx_young	ctrl	spont_fast	3	100.8700867	22	Scoot
1	Alx_young	ctrl	spont_fast	4	98.07427048	18	Scoot
1	Alx_young	ctrl	spont_fast	5	83.08312711	26	Scoot
1	Alx_young	ctrl	spont_fast	6	77.68622487	22	Scoot
1	Alx_young	ctrl	spont_fast	1	5.487416751	16	Scoot
1	Alx_young	ctrl	spont_fast	2	56.29357551	22	Scoot
1	Alx_young	ctrl	spont_fast	3	119.7902982	22	Scoot
1	Alx_young	ctrl	spont_fast	4	113.2113559	22	Scoot
1	Alx_young	ctrl	spont_fast	5	111.0067494	20	Scoot
1	Alx_young	ctrl	spont_fast	6	117.99792	32	Scoot
1	Alx_young	ctrl	spont_fast	1	13.09463242	26	Scoot
1	Alx_young	ctrl	spont_fast	2	54.84624373	18	Scoot
1	Alx_young	ctrl	spont_fast	3	84.34351956	26	Scoot
1	Alx_young	ctrl	spont_fast	4	96.90509792	22	Scoot
1	Alx_young	ctrl	spont_fast	5	105.1693804	22	Scoot
1	Alx_young	ctrl	spont_fast	6	94.9539686	24	Scoot
1	Alx_young	ctrl	spont_fast	1	14.45138272	18	Scoot
1	Alx_young	ctrl	spont_fast	2	68.50786511	20	Scoot
1	Alx_young	ctrl	spont_fast	3	95.67703795	24	Scoot
1	Alx_young	ctrl	spont_fast	4	89.38258838	22	Scoot
1	Alx_young	ctrl	spont_fast	5	90.75729352	22	Scoot
1	Alx_young	ctrl	spont_fast	6	90.31046423	24	Scoot
1	Alx_young	ctrl	spont_fast	1	15.0494727	28	HAT
1	Alx_young	ctrl	spont_fast	2	179.195438	40	HAT
1	Alx_young	ctrl	spont_fast	3	199.393865	20	HAT
1	Alx_young	ctrl	spont_fast	4	125.0452881	28	HAT
1	Alx_young	ctrl	spont_fast	5	148.7937958	22	HAT
1	Alx_young	ctrl	spont_fast	6	133.1413863	24	HAT
1	Alx_young	ctrl	spont_fast	1	13.61241722	14	Scoot
1	Alx_young	ctrl	spont_fast	2	66.88663365	20	Scoot
1	Alx_young	ctrl	spont_fast	3	102.3381038	24	Scoot
1	Alx_young	ctrl	spont_fast	4	100.9016598	24	Scoot
1	Alx_young	ctrl	spont_fast	5	99.49146147	20	Scoot
1	Alx_young	ctrl	spont_fast	6	84.53705514	26	Scoot
1	Alx_young	ctrl	spont_fast	1	16.29629896	22	R-turn
1	Alx_young	ctrl	spont_fast	2	102.1218287	24	R-turn
1	Alx_young	ctrl	spont_fast	3	143.7349432	24	R-turn
1	Alx_young	ctrl	spont_fast	4	133.5116362	20	R-turn
1	Alx_young	ctrl	spont_fast	5	128.9386216	26	R-turn
1	Alx_young	ctrl	spont_fast	6	100.5214766	20	R-turn
1	Alx_young	ctrl	spont_fast	1	18.99576425	22	R-turn
1	Alx_young	ctrl	spont_fast	2	98.07367235	24	R-turn
1	Alx_young	ctrl	spont_fast	3	117.028745	24	R-turn
1	Alx_young	ctrl	spont_fast	4	139.9969056	24	R-turn
1	Alx_young	ctrl	spont_fast	5	178.7857223	24	R-turn
1	Alx_young	ctrl	spont_fast	6	148.6137096	24	R-turn
1	Alx_young	ctrl	spont_fast	1	12.07234441	20	R-turn
1	Alx_young	ctrl	spont_fast	2	91.68969827	24	R-turn
1	Alx_young	ctrl	spont_fast	3	159.8163735	24	R-turn
1	Alx_young	ctrl	spont_fast	4	157.0900352	24	R-turn
1	Alx_young	ctrl	spont_fast	5	148.0262719	20	R-turn
1	Alx_young	ctrl	spont_fast	6	143.3743686	26	R-turn
1	Alx_young	ctrl	spont_fast	1	23.70168987	18	R-turn
1	Alx_young	ctrl	spont_fast	2	121.9746309	24	R-turn
1	Alx_young	ctrl	spont_fast	3	165.4568158	24	R-turn
1	Alx_young	ctrl	spont_fast	4	152.4839013	24	R-turn
1	Alx_young	ctrl	spont_fast	5	147.525164	24	R-turn
1	Alx_young	ctrl	spont_fast	6	137.4751461	22	R-turn
1	Alx_young	ctrl	spont_fast	1	7.327399679	20	R-turn
1	Alx_young	ctrl	spont_fast	2	99.69208898	24	R-turn
1	Alx_young	ctrl	spont_fast	3	160.0734519	24	R-turn
1	Alx_young	ctrl	spont_fast	4	155.0636559	24	R-turn
1	Alx_young	ctrl	spont_fast	5	171.2103711	22	R-turn
1	Alx_young	ctrl	spont_fast	6	159.994521	26	R-turn
1	Alx_young	ctrl	spont_fast	1	17.8256124	16	R-turn
1	Alx_young	ctrl	spont_fast	2	107.813701	20	R-turn
1	Alx_young	ctrl	spont_fast	3	170.5493967	26	R-turn
1	Alx_young	ctrl	spont_fast	4	160.3298377	24	R-turn
1	Alx_young	ctrl	spont_fast	5	148.3701137	20	R-turn
1	Alx_young	ctrl	spont_fast	6	134.2354913	28	R-turn
1	Alx_young	ctrl	spont_fast	1	6.3491394	30	R-turn
1	Alx_young	ctrl	spont_fast	2	127.6246678	24	R-turn
1	Alx_young	ctrl	spont_fast	3	161.656102	24	R-turn
1	Alx_young	ctrl	spont_fast	4	118.6684725	26	R-turn
1	Alx_young	ctrl	spont_fast	5	126.9965069	20	R-turn
1	Alx_young	ctrl	spont_fast	6	113.2349586	26	R-turn
1	Alx_young	ctrl	spont_fast	1	12.48760183	20	Scoot
1	Alx_young	ctrl	spont_fast	2	59.63731865	26	Scoot
1	Alx_young	ctrl	spont_fast	3	117.4004919	22	Scoot
1	Alx_young	ctrl	spont_fast	4	136.3934985	22	Scoot
1	Alx_young	ctrl	spont_fast	5	128.8454755	26	Scoot
1	Alx_young	ctrl	spont_fast	6	114.2232097	22	Scoot
1	Alx_young	ctrl	spont_fast	1	9.418668714	22	R-turn
1	Alx_young	ctrl	spont_fast	2	85.14833338	24	R-turn
1	Alx_young	ctrl	spont_fast	3	165.4238432	26	R-turn
1	Alx_young	ctrl	spont_fast	4	162.66387	24	R-turn
1	Alx_young	ctrl	spont_fast	5	151.3029852	22	R-turn
1	Alx_young	ctrl	spont_fast	6	146.1055691	24	R-turn
1	Alx_young	ctrl	spont_fast	1	140.9361441	2	HAT
1	Alx_young	ctrl	spont_fast	2	199.662726	2	HAT
1	Alx_young	ctrl	spont_fast	3	137.025622	32	HAT
1	Alx_young	ctrl	spont_fast	4	134.9165101	22	HAT
1	Alx_young	ctrl	spont_fast	5	115.560668	24	HAT
1	Alx_young	ctrl	spont_fast	6	103.4471034	22	HAT
1	Alx_young	ctrl	spont_fast	1	8.133962412	22	R-turn
1	Alx_young	ctrl	spont_fast	2	131.6417234	30	R-turn
1	Alx_young	ctrl	spont_fast	3	168.2290731	22	R-turn
1	Alx_young	ctrl	spont_fast	4	136.5429282	24	R-turn
1	Alx_young	ctrl	spont_fast	5	137.2668817	26	R-turn
1	Alx_young	ctrl	spont_fast	6	114.8062741	22	R-turn
1	Alx_young	ctrl	spont_fast	1	145.2282278	2	HAT
1	Alx_young	ctrl	spont_fast	2	177.5621026	2	HAT
1	Alx_young	ctrl	spont_fast	3	100.7661818	32	HAT
1	Alx_young	ctrl	spont_fast	4	116.4640306	22	HAT
1	Alx_young	ctrl	spont_fast	5	102.7213271	26	HAT
1	Alx_young	ctrl	spont_fast	6	67.01948174	26	HAT
1	Alx_young	ctrl	spont_fast	1	26.15427124	18	Scoot
1	Alx_young	ctrl	spont_fast	2	79.53409988	20	Scoot
1	Alx_young	ctrl	spont_fast	3	112.5095449	20	Scoot
1	Alx_young	ctrl	spont_fast	4	102.9884238	22	Scoot
1	Alx_young	ctrl	spont_fast	5	105.7311516	26	Scoot
1	Alx_young	ctrl	spont_fast	6	120.0007116	20	Scoot
1	Alx_young	ctrl	spont_fast	1	19.66833791	26	R-turn
1	Alx_young	ctrl	spont_fast	2	132.0157822	24	R-turn
1	Alx_young	ctrl	spont_fast	3	158.7878077	24	R-turn
1	Alx_young	ctrl	spont_fast	4	134.2271848	22	R-turn
1	Alx_young	ctrl	spont_fast	5	127.7853844	24	R-turn
1	Alx_young	ctrl	spont_fast	6	94.43988544	22	R-turn
1	Alx_young	ctrl	spont_fast	1	43.49990638	18	Scoot
1	Alx_young	ctrl	spont_fast	2	74.1635925	22	Scoot
1	Alx_young	ctrl	spont_fast	3	77.62072376	22	Scoot
1	Alx_young	ctrl	spont_fast	4	93.4115882	24	Scoot
1	Alx_young	ctrl	spont_fast	5	89.1187429	22	Scoot
1	Alx_young	ctrl	spont_fast	6	74.87920178	24	Scoot
1	Alx_young	ctrl	spont_fast	1	6.547424667	28	HAT
1	Alx_young	ctrl	spont_fast	2	0.790619975	4	HAT
1	Alx_young	ctrl	spont_fast	3	152.9095347	2	HAT
1	Alx_young	ctrl	spont_fast	4	180.8106515	40	HAT
1	Alx_young	ctrl	spont_fast	5	112.9782507	26	HAT
1	Alx_young	ctrl	spont_fast	6	113.5196415	18	HAT
1	Alx_young	ctrl	spont_fast	1	6.350152231	18	R-turn
1	Alx_young	ctrl	spont_fast	2	54.67787989	22	R-turn
1	Alx_young	ctrl	spont_fast	3	170.8095649	28	R-turn
1	Alx_young	ctrl	spont_fast	4	139.53638	20	R-turn
1	Alx_young	ctrl	spont_fast	5	105.8969258	26	R-turn
1	Alx_young	ctrl	spont_fast	6	114.5422413	20	R-turn
1	Alx_young	ctrl	spont_fast	1	23.22717673	16	R-turn
1	Alx_young	ctrl	spont_fast	2	78.8965633	18	R-turn
1	Alx_young	ctrl	spont_fast	3	81.42302681	16	R-turn
1	Alx_young	ctrl	spont_fast	4	122.6073197	26	R-turn
1	Alx_young	ctrl	spont_fast	5	167.6764574	22	R-turn
1	Alx_young	ctrl	spont_fast	6	139.5572639	20	R-turn
1	Alx_young	ctrl	spont_fast	1	27.66837491	18	Scoot
1	Alx_young	ctrl	spont_fast	2	99.19572922	22	Scoot
1	Alx_young	ctrl	spont_fast	3	127.561146	20	Scoot
1	Alx_young	ctrl	spont_fast	4	108.9773048	24	Scoot
1	Alx_young	ctrl	spont_fast	5	113.804129	26	Scoot
1	Alx_young	ctrl	spont_fast	6	114.2652658	20	Scoot
1	Alx_young	ctrl	spont_fast	1	122.3820036	20	R-turn
1	Alx_young	ctrl	spont_fast	2	144.4779808	30	R-turn
1	Alx_young	ctrl	spont_fast	3	104.2778927	20	R-turn
1	Alx_young	ctrl	spont_fast	4	105.9650149		R-turn
1	Alx_young	ctrl	spont_fast	5	71.29982995		R-turn
1	Alx_young	ctrl	spont_fast	6	61.20438243		R-turn
1	Alx_young	ctrl	spont_fast	1	8.013363146	28	R-turn
1	Alx_young	ctrl	spont_fast	2	4.268706761	26	R-turn
1	Alx_young	ctrl	spont_fast	3	116.6330695	24	R-turn
1	Alx_young	ctrl	spont_fast	4	116.7242853	22	R-turn
1	Alx_young	ctrl	spont_fast	5	142.1455515	26	R-turn
1	Alx_young	ctrl	spont_fast	6	140.2795455	22	R-turn
1	Alx_young	ctrl	spont_fast	1	163.4065312	28	HAT
1	Alx_young	ctrl	spont_fast	2	194.1097449	36	HAT
1	Alx_young	ctrl	spont_fast	3	107.9801607	18	HAT
1	Alx_young	ctrl	spont_fast	4	111.6571749	28	HAT
1	Alx_young	ctrl	spont_fast	5	81.52857502	22	HAT
1	Alx_young	ctrl	spont_fast	6	56.75391945	26	HAT
1	Alx_young	ctrl	spont_fast	1	12.38262261	26	R-turn
1	Alx_young	ctrl	spont_fast	2	141.4975821	22	R-turn
1	Alx_young	ctrl	spont_fast	3	141.8972012	24	R-turn
1	Alx_young	ctrl	spont_fast	4	99.04360583	22	R-turn
1	Alx_young	ctrl	spont_fast	5	132.6004358	20	R-turn
1	Alx_young	ctrl	spont_fast	6	109.9917537	24	R-turn
1	Alx_young	ctrl	spont_fast	1	5.909056943	26	HAT
1	Alx_young	ctrl	spont_fast	2	4.695249195	8	HAT
1	Alx_young	ctrl	spont_fast	3	163.5408365	2	HAT
1	Alx_young	ctrl	spont_fast	4	146.1384708	28	HAT
1	Alx_young	ctrl	spont_fast	5	77.74294877	24	HAT
1	Alx_young	ctrl	spont_fast	6	109.0771167	28	HAT
1	Alx_young	ctrl	spont_fast	1	7.269943746	22	Scoot
1	Alx_young	ctrl	spont_fast	2	49.03325104	18	Scoot
1	Alx_young	ctrl	spont_fast	3	86.40663492	24	Scoot
1	Alx_young	ctrl	spont_fast	4	110.6080436	22	Scoot
1	Alx_young	ctrl	spont_fast	5	133.5340962	28	Scoot
1	Alx_young	ctrl	spont_fast	6	116.8828029	22	Scoot
1	Alx_young	ctrl	spont_fast	1	26.58425183	24	R-turn
1	Alx_young	ctrl	spont_fast	2	145.3223661	24	R-turn
1	Alx_young	ctrl	spont_fast	3	148.7089303	32	R-turn
1	Alx_young	ctrl	spont_fast	4	126.161176	24	R-turn
1	Alx_young	ctrl	spont_fast	5	143.3530403	26	R-turn
1	Alx_young	ctrl	spont_fast	6	102.4699009	20	R-turn
1	Alx_young	ctrl	spont_fast	1	20.69229706	18	Scoot
1	Alx_young	ctrl	spont_fast	2	66.28266732	20	Scoot
1	Alx_young	ctrl	spont_fast	3	91.77453135	24	Scoot
1	Alx_young	ctrl	spont_fast	4	87.74719216	24	Scoot
1	Alx_young	ctrl	spont_fast	5	90.25872901	20	Scoot
1	Alx_young	ctrl	spont_fast	6	82.96357683	24	Scoot
1	Alx_young	ctrl	spont_fast	1	5.239191636	12	R-turn
1	Alx_young	ctrl	spont_fast	2	98.93341233	14	R-turn
1	Alx_young	ctrl	spont_fast	3	169.3350214	12	R-turn
1	Alx_young	ctrl	spont_fast	4	186.3878543	20	R-turn
1	Alx_young	ctrl	spont_fast	5	212.1739887	12	R-turn
1	Alx_young	ctrl	spont_fast	6	7.383109842	4	R-turn
1	Alx_young	ctrl	spont_fast	1	14.9077003	16	HAT
1	Alx_young	ctrl	spont_fast	2	187.2353855	32	HAT
1	Alx_young	ctrl	spont_fast	3	186.0690257	2	HAT
1	Alx_young	ctrl	spont_fast	4	121.3541035	2	HAT
1	Alx_young	ctrl	spont_fast	5	142.5663124	36	HAT
1	Alx_young	ctrl	spont_fast	6	92.42700226	24	HAT
1	Alx_young	ctrl	spont_fast	1	14.87823486	24	Scoot
1	Alx_young	ctrl	spont_fast	2	61.4127262	24	Scoot
1	Alx_young	ctrl	spont_fast	3	95.58871372	22	Scoot
1	Alx_young	ctrl	spont_fast	4	99.88937059	24	Scoot
1	Alx_young	ctrl	spont_fast	5	101.7274419	22	Scoot
1	Alx_young	ctrl	spont_fast	6	90.60082261	28	Scoot
1	Alx_young	ctrl	spont_fast	1	27.43418574	22	Scoot
1	Alx_young	ctrl	spont_fast	2	77.06613394	18	Scoot
1	Alx_young	ctrl	spont_fast	3	109.8770613	22	Scoot
1	Alx_young	ctrl	spont_fast	4	107.9804799	20	Scoot
1	Alx_young	ctrl	spont_fast	5	87.17708683	26	Scoot
1	Alx_young	ctrl	spont_fast	6	80.62013477	22	Scoot
1	Alx_young	ctrl	spont_fast	1	32.48663354	14	Scoot
1	Alx_young	ctrl	spont_fast	2	94.3332637	20	Scoot
1	Alx_young	ctrl	spont_fast	3	112.0233586	20	Scoot
1	Alx_young	ctrl	spont_fast	4	90.15197684	24	Scoot
1	Alx_young	ctrl	spont_fast	5	73.08514097	24	Scoot
1	Alx_young	ctrl	spont_fast	6	54.71397926	26	Scoot
1	Alx_young	ctrl	spont_fast	1	28.91331109	18	Scoot
1	Alx_young	ctrl	spont_fast	2	72.45336479	26	Scoot
1	Alx_young	ctrl	spont_fast	3	76.88124102	20	Scoot
1	Alx_young	ctrl	spont_fast	4	82.40424441	20	Scoot
1	Alx_young	ctrl	spont_fast	5	92.80706789	24	Scoot
1	Alx_young	ctrl	spont_fast	6	74.99478724	28	Scoot
1	Alx_young	ctrl	spont_fast	1	21.1904524	20	Scoot
1	Alx_young	ctrl	spont_fast	2	72.53527141	22	Scoot
1	Alx_young	ctrl	spont_fast	3	106.1106428	20	Scoot
1	Alx_young	ctrl	spont_fast	4	100.2937737	24	Scoot
1	Alx_young	ctrl	spont_fast	5	88.55133064	20	Scoot
1	Alx_young	ctrl	spont_fast	6	93.34689179	20	Scoot
1	Alx_young	ctrl	spont_fast	1	7.258186963	24	R-turn
1	Alx_young	ctrl	spont_fast	2	1.828806187	2	R-turn
1	Alx_young	ctrl	spont_fast	3	0.581601522	2	R-turn
1	Alx_young	ctrl	spont_fast	4	111.7128202	24	R-turn
1	Alx_young	ctrl	spont_fast	5	112.2597261	24	R-turn
1	Alx_young	ctrl	spont_fast	6	88.11207729	20	R-turn
1	Alx_young	ctrl	spont_fast	1	7.177438936	48	Scoot
1	Alx_young	ctrl	spont_fast	2	1.560201319	20	Scoot
1	Alx_young	ctrl	spont_fast	3	16.48062001	20	Scoot
1	Alx_young	ctrl	spont_fast	4	56.12681464	24	Scoot
1	Alx_young	ctrl	spont_fast	5	90.24318382	22	Scoot
1	Alx_young	ctrl	spont_fast	6	94.58462938	26	Scoot
2	Alx_young	ctrl	spont_fast	1	88.69964048	20	R-turn
2	Alx_young	ctrl	spont_fast	2	117.1952745	2	R-turn
2	Alx_young	ctrl	spont_fast	3	105.7054159	6	R-turn
2	Alx_young	ctrl	spont_fast	4	100.0107971	14	R-turn
2	Alx_young	ctrl	spont_fast	5	85.04191777	30	R-turn
2	Alx_young	ctrl	spont_fast	6	89.15355802	22	R-turn
2	Alx_young	ctrl	spont_fast	1	15.57276168	16	Scoot
2	Alx_young	ctrl	spont_fast	2	72.00409831	24	Scoot
2	Alx_young	ctrl	spont_fast	3	104.7054075	20	Scoot
2	Alx_young	ctrl	spont_fast	4	114.3973453	22	Scoot
2	Alx_young	ctrl	spont_fast	5	115.3622827	22	Scoot
2	Alx_young	ctrl	spont_fast	6	108.2532866	24	Scoot
2	Alx_young	ctrl	spont_fast	1	27.5865954	16	Scoot
2	Alx_young	ctrl	spont_fast	2	68.61054806	12	Scoot
2	Alx_young	ctrl	spont_fast	3	67.72453478	20	Scoot
2	Alx_young	ctrl	spont_fast	4	68.69327584	24	Scoot
2	Alx_young	ctrl	spont_fast	5	87.90325642	26	Scoot
2	Alx_young	ctrl	spont_fast	6	94.65703134	20	Scoot
2	Alx_young	ctrl	spont_fast	1	11.48840824	18	Scoot
2	Alx_young	ctrl	spont_fast	2	48.49916064	22	Scoot
2	Alx_young	ctrl	spont_fast	3	79.67495032	20	Scoot
2	Alx_young	ctrl	spont_fast	4	81.19567363	24	Scoot
2	Alx_young	ctrl	spont_fast	5	77.9165884	24	Scoot
2	Alx_young	ctrl	spont_fast	6	72.81958353	24	Scoot
2	Alx_young	ctrl	spont_fast	1	9.438811621	8	Scoot
2	Alx_young	ctrl	spont_fast	2	50.23373801	4	Scoot
2	Alx_young	ctrl	spont_fast	3	67.09108287	12	Scoot
2	Alx_young	ctrl	spont_fast	4	64.41237923	20	Scoot
2	Alx_young	ctrl	spont_fast	5	81.89891356	28	Scoot
2	Alx_young	ctrl	spont_fast	6	71.04820934	16	Scoot
2	Alx_young	ctrl	spont_fast	1	16.82141898	10	Scoot
2	Alx_young	ctrl	spont_fast	2	44.19466147	22	Scoot
2	Alx_young	ctrl	spont_fast	3	68.35287407	24	Scoot
2	Alx_young	ctrl	spont_fast	4	95.8312848	22	Scoot
2	Alx_young	ctrl	spont_fast	5	78.56436595	22	Scoot
2	Alx_young	ctrl	spont_fast	6	60.87105659	22	Scoot
2	Alx_young	ctrl	spont_fast	1	76.33876629	18	Scoot
2	Alx_young	ctrl	spont_fast	2	110.2511038	26	Scoot
2	Alx_young	ctrl	spont_fast	3	109.2819193	22	Scoot
2	Alx_young	ctrl	spont_fast	4	96.7189476	22	Scoot
2	Alx_young	ctrl	spont_fast	5	71.4343551	18	Scoot
2	Alx_young	ctrl	spont_fast	6	36.07151072	28	Scoot
2	Alx_young	ctrl	spont_fast	1	18.5367286	18	Scoot
2	Alx_young	ctrl	spont_fast	2	55.2193836	26	Scoot
2	Alx_young	ctrl	spont_fast	3	94.13346837	20	Scoot
2	Alx_young	ctrl	spont_fast	4	107.4408076	24	Scoot
2	Alx_young	ctrl	spont_fast	5	92.6643555	18	Scoot
2	Alx_young	ctrl	spont_fast	6	91.86332371	24	Scoot
2	Alx_young	ctrl	spont_fast	1	12.97796122	24	Scoot
2	Alx_young	ctrl	spont_fast	2	42.26968932	22	Scoot
2	Alx_young	ctrl	spont_fast	3	74.73506417	22	Scoot
2	Alx_young	ctrl	spont_fast	4	85.28447457	28	Scoot
2	Alx_young	ctrl	spont_fast	5	64.72480949	16	Scoot
2	Alx_young	ctrl	spont_fast	6	50.48195383	24	Scoot
2	Alx_young	ctrl	spont_fast	1	10.34817796	18	Scoot
2	Alx_young	ctrl	spont_fast	2	45.91921837	24	Scoot
2	Alx_young	ctrl	spont_fast	3	73.91934903	22	Scoot
2	Alx_young	ctrl	spont_fast	4	84.50430197	20	Scoot
2	Alx_young	ctrl	spont_fast	5	87.0415446	26	Scoot
2	Alx_young	ctrl	spont_fast	6	67.53412814	20	Scoot
2	Alx_young	ctrl	spont_fast	1	9.571453161	18	R-turn
2	Alx_young	ctrl	spont_fast	2	48.38765025	30	R-turn
2	Alx_young	ctrl	spont_fast	3	63.47221093	18	R-turn
2	Alx_young	ctrl	spont_fast	4	108.4739162	28	R-turn
2	Alx_young	ctrl	spont_fast	5	126.7124306	16	R-turn
2	Alx_young	ctrl	spont_fast	6	84.93734803	28	R-turn
2	Alx_young	ctrl	spont_fast	1	9.623241365	30	Scoot
2	Alx_young	ctrl	spont_fast	2	23.91198845	22	Scoot
2	Alx_young	ctrl	spont_fast	3	24.39683949	24	Scoot
2	Alx_young	ctrl	spont_fast	4	7.478554941	22	Scoot
2	Alx_young	ctrl	spont_fast	5	68.50816336	24	Scoot
2	Alx_young	ctrl	spont_fast	6	76.93632978	10	Scoot
2	Alx_young	ctrl	spont_fast	1	6.993229575	28	R-turn
2	Alx_young	ctrl	spont_fast	2	117.4767806	18	R-turn
2	Alx_young	ctrl	spont_fast	3	99.65004717	30	R-turn
2	Alx_young	ctrl	spont_fast	4	36.29137917	16	R-turn
2	Alx_young	ctrl	spont_fast	5	25.12117145	20	R-turn
2	Alx_young	ctrl	spont_fast	6	87.05212504	22	R-turn
2	Alx_young	ctrl	spont_fast	1	5.649400382	16	Scoot
2	Alx_young	ctrl	spont_fast	2	52.53451053	22	Scoot
2	Alx_young	ctrl	spont_fast	3	93.80629819	20	Scoot
2	Alx_young	ctrl	spont_fast	4	100.4001243	24	Scoot
2	Alx_young	ctrl	spont_fast	5	103.9360183	20	Scoot
2	Alx_young	ctrl	spont_fast	6	106.7522861	22	Scoot
2	Alx_young	ctrl	spont_fast	1	25.07289667	10	Scoot
2	Alx_young	ctrl	spont_fast	2	58.60504505	20	Scoot
2	Alx_young	ctrl	spont_fast	3	74.97052249	24	Scoot
2	Alx_young	ctrl	spont_fast	4	73.5964909	20	Scoot
2	Alx_young	ctrl	spont_fast	5	76.34803089	24	Scoot
2	Alx_young	ctrl	spont_fast	6	68.39533015	18	Scoot
2	Alx_young	ctrl	spont_fast	1	50.7767641	20	Scoot
2	Alx_young	ctrl	spont_fast	2	59.84202413	24	Scoot
2	Alx_young	ctrl	spont_fast	3	55.62374371	18	Scoot
2	Alx_young	ctrl	spont_fast	4	66.89889976	28	Scoot
2	Alx_young	ctrl	spont_fast	5	77.03920718	20	Scoot
2	Alx_young	ctrl	spont_fast	6	83.07649666	24	Scoot
2	Alx_young	ctrl	spont_fast	1	73.29296096	28	Scoot
2	Alx_young	ctrl	spont_fast	2	106.7970039	26	Scoot
2	Alx_young	ctrl	spont_fast	3	92.39694042	20	Scoot
2	Alx_young	ctrl	spont_fast	4	103.7808839	24	Scoot
2	Alx_young	ctrl	spont_fast	5	88.9557698	18	Scoot
2	Alx_young	ctrl	spont_fast	6	87.70420759	28	Scoot
2	Alx_young	ctrl	spont_fast	1	6.094286051	18	Scoot
2	Alx_young	ctrl	spont_fast	2	2.752103014	26	Scoot
2	Alx_young	ctrl	spont_fast	3	37.08165437	28	Scoot
2	Alx_young	ctrl	spont_fast	4	58.63068643	14	Scoot
2	Alx_young	ctrl	spont_fast	5	45.51391307	22	Scoot
2	Alx_young	ctrl	spont_fast	6	31.56548946	24	Scoot
2	Alx_young	ctrl	spont_fast	1	12.75814986	16	Scoot
2	Alx_young	ctrl	spont_fast	2	61.85352737	22	Scoot
2	Alx_young	ctrl	spont_fast	3	85.75271046	18	Scoot
2	Alx_young	ctrl	spont_fast	4	92.58410964	24	Scoot
2	Alx_young	ctrl	spont_fast	5	93.04637307	22	Scoot
2	Alx_young	ctrl	spont_fast	6	90.87393575	22	Scoot
2	Alx_young	ctrl	spont_fast	1	11.36862186	16	Scoot
2	Alx_young	ctrl	spont_fast	2	45.80367901	24	Scoot
2	Alx_young	ctrl	spont_fast	3	88.356722	20	Scoot
2	Alx_young	ctrl	spont_fast	4	96.6484379	24	Scoot
2	Alx_young	ctrl	spont_fast	5	95.85009441	20	Scoot
2	Alx_young	ctrl	spont_fast	6	97.30161191	22	Scoot
2	Alx_young	ctrl	spont_fast	1	14.79484151	20	Scoot
2	Alx_young	ctrl	spont_fast	2	62.46187746	22	Scoot
2	Alx_young	ctrl	spont_fast	3	92.67827059	20	Scoot
2	Alx_young	ctrl	spont_fast	4	101.1463256	24	Scoot
2	Alx_young	ctrl	spont_fast	5	106.5419299	20	Scoot
2	Alx_young	ctrl	spont_fast	6	105.1828271	22	Scoot
2	Alx_young	ctrl	spont_fast	1	6.282672438	22	R-turn
2	Alx_young	ctrl	spont_fast	2	128.5317953	4	R-turn
2	Alx_young	ctrl	spont_fast	3	135.2569443	2	R-turn
2	Alx_young	ctrl	spont_fast	4	66.34431644	26	R-turn
2	Alx_young	ctrl	spont_fast	5	65.49214444	24	R-turn
2	Alx_young	ctrl	spont_fast	6	35.28876014	20	R-turn
2	Alx_young	ctrl	spont_fast	1	9.205773793	26	Scoot
2	Alx_young	ctrl	spont_fast	2	43.49798471	20	Scoot
2	Alx_young	ctrl	spont_fast	3	75.69397741	24	Scoot
2	Alx_young	ctrl	spont_fast	4	83.82292521	20	Scoot
2	Alx_young	ctrl	spont_fast	5	81.7505173	26	Scoot
2	Alx_young	ctrl	spont_fast	6	74.23376933	22	Scoot
2	Alx_young	ctrl	spont_fast	1	14.55941542	18	Scoot
2	Alx_young	ctrl	spont_fast	2	65.31728597	20	Scoot
2	Alx_young	ctrl	spont_fast	3	84.51764107	24	Scoot
2	Alx_young	ctrl	spont_fast	4	78.13167931	24	Scoot
2	Alx_young	ctrl	spont_fast	5	89.62164987	24	Scoot
2	Alx_young	ctrl	spont_fast	6	79.09905721	18	Scoot
2	Alx_young	ctrl	spont_fast	1	6.15050828	18	R-turn
2	Alx_young	ctrl	spont_fast	2	94.0364472	6	R-turn
2	Alx_young	ctrl	spont_fast	3	30.85604536	12	R-turn
2	Alx_young	ctrl	spont_fast	4	126.3040789	26	R-turn
2	Alx_young	ctrl	spont_fast	5	100.880514	20	R-turn
2	Alx_young	ctrl	spont_fast	6	129.3799472	24	R-turn
2	Alx_young	ctrl	spont_fast	1	118.8610835	30	R-turn
2	Alx_young	ctrl	spont_fast	2	102.0398985	34	R-turn
2	Alx_young	ctrl	spont_fast	3	78.34303494	20	R-turn
2	Alx_young	ctrl	spont_fast	4	118.7172072	28	R-turn
2	Alx_young	ctrl	spont_fast	5	61.12936594	26	R-turn
2	Alx_young	ctrl	spont_fast	6	10.67547466	30	R-turn
2	Alx_young	ctrl	spont_fast	1	180.0927293	32	HAT
2	Alx_young	ctrl	spont_fast	2	93.42648971	50	HAT
2	Alx_young	ctrl	spont_fast	3	122.0465475	22	HAT
2	Alx_young	ctrl	spont_fast	4	101.60619	22	HAT
2	Alx_young	ctrl	spont_fast	5	102.5868746	24	HAT
2	Alx_young	ctrl	spont_fast	6	67.55633515	24	HAT
2	Alx_young	ctrl	spont_fast	1	24.99627728	24	Scoot
2	Alx_young	ctrl	spont_fast	2	54.75561461	28	Scoot
2	Alx_young	ctrl	spont_fast	3	74.39022547	22	Scoot
2	Alx_young	ctrl	spont_fast	4	73.03253876	26	Scoot
2	Alx_young	ctrl	spont_fast	5	66.89699808	22	Scoot
2	Alx_young	ctrl	spont_fast	6	60.08498159	28	Scoot
2	Alx_young	ctrl	spont_fast	1	14.04617574	28	R-turn
2	Alx_young	ctrl	spont_fast	2	121.7890472	26	R-turn
2	Alx_young	ctrl	spont_fast	3	127.8270344	22	R-turn
2	Alx_young	ctrl	spont_fast	4	91.64122844	22	R-turn
2	Alx_young	ctrl	spont_fast	5	98.36258783	20	R-turn
2	Alx_young	ctrl	spont_fast	6	90.37621541	24	R-turn
2	Alx_young	ctrl	spont_fast	1	38.73554131	26	Scoot
2	Alx_young	ctrl	spont_fast	2	63.46085918	22	Scoot
2	Alx_young	ctrl	spont_fast	3	66.86084864	24	Scoot
2	Alx_young	ctrl	spont_fast	4	76.33938501	22	Scoot
2	Alx_young	ctrl	spont_fast	5	69.59618186	22	Scoot
2	Alx_young	ctrl	spont_fast	6	63.24105634	22	Scoot
2	Alx_young	ctrl	spont_fast	1	17.36276493	18	Scoot
2	Alx_young	ctrl	spont_fast	2	61.52606224	24	Scoot
2	Alx_young	ctrl	spont_fast	3	87.41357962	20	Scoot
2	Alx_young	ctrl	spont_fast	4	94.5153858	26	Scoot
2	Alx_young	ctrl	spont_fast	5	92.15960148	18	Scoot
2	Alx_young	ctrl	spont_fast	6	73.32223799	24	Scoot
2	Alx_young	ctrl	spont_fast	1	13.69786838	22	Scoot
2	Alx_young	ctrl	spont_fast	2	59.91103472	18	Scoot
2	Alx_young	ctrl	spont_fast	3	90.93489491	24	Scoot
2	Alx_young	ctrl	spont_fast	4	92.93440819	22	Scoot
2	Alx_young	ctrl	spont_fast	5	96.98777299	20	Scoot
2	Alx_young	ctrl	spont_fast	6	95.57505335	26	Scoot
2	Alx_young	ctrl	spont_fast	1	10.34356545	20	Scoot
2	Alx_young	ctrl	spont_fast	2	77.74819087	26	Scoot
2	Alx_young	ctrl	spont_fast	3	118.5133186	24	Scoot
2	Alx_young	ctrl	spont_fast	4	107.9897645	24	Scoot
2	Alx_young	ctrl	spont_fast	5	97.69371068	20	Scoot
2	Alx_young	ctrl	spont_fast	6	85.66187955	22	Scoot
2	Alx_young	ctrl	spont_fast	1	8.394538056	18	Scoot
2	Alx_young	ctrl	spont_fast	2	39.02182549	24	Scoot
2	Alx_young	ctrl	spont_fast	3	62.14468327	22	Scoot
2	Alx_young	ctrl	spont_fast	4	86.15474898	22	Scoot
2	Alx_young	ctrl	spont_fast	5	93.45261457	22	Scoot
2	Alx_young	ctrl	spont_fast	6	94.64637186	26	Scoot
2	Alx_young	ctrl	spont_fast	1	5.167306678	20	Scoot
2	Alx_young	ctrl	spont_fast	2	74.89184304	24	Scoot
2	Alx_young	ctrl	spont_fast	3	106.7857069	24	Scoot
2	Alx_young	ctrl	spont_fast	4	101.3796962	24	Scoot
2	Alx_young	ctrl	spont_fast	5	104.8671222	20	Scoot
2	Alx_young	ctrl	spont_fast	6	85.75700065	24	Scoot
2	Alx_young	ctrl	spont_fast	1	22.34124014	20	Scoot
2	Alx_young	ctrl	spont_fast	2	61.89390116	28	Scoot
2	Alx_young	ctrl	spont_fast	3	86.279739	16	Scoot
2	Alx_young	ctrl	spont_fast	4	82.89483364	26	Scoot
2	Alx_young	ctrl	spont_fast	5	77.06025286	22	Scoot
2	Alx_young	ctrl	spont_fast	6	79.42479826	24	Scoot
2	Alx_young	ctrl	spont_fast	1	28.00556424	18	Scoot
2	Alx_young	ctrl	spont_fast	2	66.64176673	22	Scoot
2	Alx_young	ctrl	spont_fast	3	80.93653505	18	Scoot
2	Alx_young	ctrl	spont_fast	4	89.5924205	26	Scoot
2	Alx_young	ctrl	spont_fast	5	85.49985037	22	Scoot
2	Alx_young	ctrl	spont_fast	6	80.23021612	22	Scoot
2	Alx_young	ctrl	spont_fast	1	65.48019518	20	Scoot
2	Alx_young	ctrl	spont_fast	2	90.17771639	26	Scoot
2	Alx_young	ctrl	spont_fast	3	81.52316786	18	Scoot
2	Alx_young	ctrl	spont_fast	4	73.95451389	26	Scoot
2	Alx_young	ctrl	spont_fast	5	72.02673274	22	Scoot
2	Alx_young	ctrl	spont_fast	6	73.71530035	26	Scoot
2	Alx_young	ctrl	spont_fast	1	8.457165979	30	R-turn
2	Alx_young	ctrl	spont_fast	2	130.1025018	26	R-turn
2	Alx_young	ctrl	spont_fast	3	25.61340664	30	R-turn
2	Alx_young	ctrl	spont_fast	4	102.9256839	14	R-turn
2	Alx_young	ctrl	spont_fast	5	44.62529115	24	R-turn
2	Alx_young	ctrl	spont_fast	6	11.59160739	4	R-turn
2	Alx_young	ctrl	spont_fast	1	114.8851576	26	R-turn
2	Alx_young	ctrl	spont_fast	2	131.3579176	34	R-turn
2	Alx_young	ctrl	spont_fast	3	75.99837222	22	R-turn
2	Alx_young	ctrl	spont_fast	4	84.80939904	22	R-turn
2	Alx_young	ctrl	spont_fast	5	89.40404863	22	R-turn
2	Alx_young	ctrl	spont_fast	6	86.77093285	22	R-turn
2	Alx_young	ctrl	spont_fast	1	9.525664867	22	R-turn
2	Alx_young	ctrl	spont_fast	2	126.9879116	2	R-turn
2	Alx_young	ctrl	spont_fast	3	151.8207685	4	R-turn
2	Alx_young	ctrl	spont_fast	4	91.33465023	26	R-turn
2	Alx_young	ctrl	spont_fast	5	104.0698235	24	R-turn
2	Alx_young	ctrl	spont_fast	6	90.80748713	22	R-turn
2	Alx_young	ctrl	spont_fast	1	12.37110479	16	R-turn
2	Alx_young	ctrl	spont_fast	2	122.8719753	16	R-turn
2	Alx_young	ctrl	spont_fast	3	148.9920938	18	R-turn
2	Alx_young	ctrl	spont_fast	4	87.28386403	20	R-turn
2	Alx_young	ctrl	spont_fast	5	69.95509995	26	R-turn
2	Alx_young	ctrl	spont_fast	6	53.65679755	20	R-turn
2	Alx_young	ctrl	spont_fast	1	8.172088136	22	Scoot
2	Alx_young	ctrl	spont_fast	2	39.90608128	24	Scoot
2	Alx_young	ctrl	spont_fast	3	71.62857646	20	Scoot
2	Alx_young	ctrl	spont_fast	4	78.58053463	24	Scoot
2	Alx_young	ctrl	spont_fast	5	81.98023531	20	Scoot
2	Alx_young	ctrl	spont_fast	6	74.54442734	24	Scoot
2	Alx_young	ctrl	spont_fast	1	11.10812528	18	Scoot
2	Alx_young	ctrl	spont_fast	2	44.97105213	22	Scoot
2	Alx_young	ctrl	spont_fast	3	77.36894919	24	Scoot
2	Alx_young	ctrl	spont_fast	4	81.16037556	22	Scoot
2	Alx_young	ctrl	spont_fast	5	72.63075302	22	Scoot
2	Alx_young	ctrl	spont_fast	6	63.53640807	24	Scoot
2	Alx_young	ctrl	spont_fast	1	9.988700164	18	R-turn
2	Alx_young	ctrl	spont_fast	2	116.2893886	4	R-turn
2	Alx_young	ctrl	spont_fast	3	148.6826495	2	R-turn
2	Alx_young	ctrl	spont_fast	4	93.10670595	24	R-turn
2	Alx_young	ctrl	spont_fast	5	16.10901083	22	R-turn
2	Alx_young	ctrl	spont_fast	6	78.85818203	26	R-turn
2	Alx_young	ctrl	spont_fast	1	10.88088526	10	R-turn
2	Alx_young	ctrl	spont_fast	2	142.8057545	20	R-turn
2	Alx_young	ctrl	spont_fast	3	76.77411795	38	R-turn
2	Alx_young	ctrl	spont_fast	4	80.08253057	26	R-turn
2	Alx_young	ctrl	spont_fast	5	54.53925962	20	R-turn
2	Alx_young	ctrl	spont_fast	6	48.55563639	26	R-turn
2	Alx_young	ctrl	spont_fast	1	5.595926958	14	R-turn
2	Alx_young	ctrl	spont_fast	2	0.902099789	12	R-turn
2	Alx_young	ctrl	spont_fast	3	0.921768788	12	R-turn
2	Alx_young	ctrl	spont_fast	4	131.3601002	32	R-turn
2	Alx_young	ctrl	spont_fast	5	75.46096505	20	R-turn
2	Alx_young	ctrl	spont_fast	6	83.98912074	26	R-turn
2	Alx_young	ctrl	spont_fast	1	15.77020326	22	Scoot
2	Alx_young	ctrl	spont_fast	2	54.64131247	20	Scoot
2	Alx_young	ctrl	spont_fast	3	74.52111259	24	Scoot
2	Alx_young	ctrl	spont_fast	4	85.20792023	20	Scoot
2	Alx_young	ctrl	spont_fast	5	89.95844066	24	Scoot
2	Alx_young	ctrl	spont_fast	6	82.85075469	24	Scoot
2	Alx_young	ctrl	spont_fast	1	13.46203097	24	Scoot
2	Alx_young	ctrl	spont_fast	2	62.55279955	22	Scoot
2	Alx_young	ctrl	spont_fast	3	89.77667595	22	Scoot
2	Alx_young	ctrl	spont_fast	4	98.60077463	26	Scoot
2	Alx_young	ctrl	spont_fast	5	94.46631971	16	Scoot
2	Alx_young	ctrl	spont_fast	6	67.40868263	14	Scoot
2	Alx_young	ctrl	spont_fast	1	110.9445541	36	R-turn
2	Alx_young	ctrl	spont_fast	2	144.3028969	24	R-turn
2	Alx_young	ctrl	spont_fast	3	100.2648039	20	R-turn
2	Alx_young	ctrl	spont_fast	4	110.1843665	24	R-turn
2	Alx_young	ctrl	spont_fast	5	90.25809903	20	R-turn
2	Alx_young	ctrl	spont_fast	6	93.4471687	24	R-turn
2	Alx_young	ctrl	spont_fast	1	9.613016445	24	Scoot
2	Alx_young	ctrl	spont_fast	2	40.3240592	20	Scoot
2	Alx_young	ctrl	spont_fast	3	68.87847618	26	Scoot
2	Alx_young	ctrl	spont_fast	4	84.77550863	20	Scoot
2	Alx_young	ctrl	spont_fast	5	105.2902504	26	Scoot
2	Alx_young	ctrl	spont_fast	6	94.02874891	26	Scoot
2	Alx_young	ctrl	spont_fast	1	10.62326531	14	HAT
2	Alx_young	ctrl	spont_fast	2	0.099236553	10	HAT
2	Alx_young	ctrl	spont_fast	3	0.490969094	18	HAT
2	Alx_young	ctrl	spont_fast	4	197.9101538		HAT
2	Alx_young	ctrl	spont_fast	1	9.619025439	20	R-turn
2	Alx_young	ctrl	spont_fast	2	105.2063401	2	R-turn
2	Alx_young	ctrl	spont_fast	3	137.2178602	2	R-turn
2	Alx_young	ctrl	spont_fast	4	108.2110906	30	R-turn
2	Alx_young	ctrl	spont_fast	5	108.3646317	24	R-turn
2	Alx_young	ctrl	spont_fast	6	93.77143232	22	R-turn
2	Alx_young	ctrl	spont_fast	1	9.568533418	20	Scoot
2	Alx_young	ctrl	spont_fast	2	74.28858724	22	Scoot
2	Alx_young	ctrl	spont_fast	3	112.2603401	24	Scoot
2	Alx_young	ctrl	spont_fast	4	104.4061672	24	Scoot
2	Alx_young	ctrl	spont_fast	5	102.3174977	22	Scoot
2	Alx_young	ctrl	spont_fast	6	95.13504756	22	Scoot
2	Alx_young	ctrl	spont_fast	1	5.774269025	18	Scoot
2	Alx_young	ctrl	spont_fast	2	50.37159476	20	Scoot
2	Alx_young	ctrl	spont_fast	3	94.42420793	26	Scoot
2	Alx_young	ctrl	spont_fast	4	94.9213961	22	Scoot
2	Alx_young	ctrl	spont_fast	5	79.45643519	22	Scoot
2	Alx_young	ctrl	spont_fast	6	81.18433205	20	Scoot
2	Alx_young	ctrl	spont_fast	1	60.43192411	18	Scoot
2	Alx_young	ctrl	spont_fast	2	130.2364591	24	Scoot
2	Alx_young	ctrl	spont_fast	3	134.2486219	26	Scoot
2	Alx_young	ctrl	spont_fast	4	109.2269935	20	Scoot
2	Alx_young	ctrl	spont_fast	5	104.8511323	24	Scoot
2	Alx_young	ctrl	spont_fast	6	103.346245	24	Scoot
2	Alx_young	ctrl	spont_fast	1	10.8925461	20	Scoot
2	Alx_young	ctrl	spont_fast	2	53.6851221	22	Scoot
2	Alx_young	ctrl	spont_fast	3	90.84110669	20	Scoot
2	Alx_young	ctrl	spont_fast	4	95.91469258	24	Scoot
2	Alx_young	ctrl	spont_fast	5	97.22352721	22	Scoot
2	Alx_young	ctrl	spont_fast	6	95.55373076	20	Scoot
2	Alx_young	ctrl	spont_fast	1	5.027633926	26	Scoot
2	Alx_young	ctrl	spont_fast	2	51.17685806	26	Scoot
2	Alx_young	ctrl	spont_fast	3	111.7726927	26	Scoot
2	Alx_young	ctrl	spont_fast	4	112.1423052	26	Scoot
2	Alx_young	ctrl	spont_fast	5	104.2092738	20	Scoot
2	Alx_young	ctrl	spont_fast	6	90.89052773	24	Scoot
2	Alx_young	ctrl	spont_fast	1	102.1816448	26	R-turn
2	Alx_young	ctrl	spont_fast	2	152.5965082	28	R-turn
2	Alx_young	ctrl	spont_fast	3	114.4730734	22	R-turn
2	Alx_young	ctrl	spont_fast	4	105.6968699	24	R-turn
2	Alx_young	ctrl	spont_fast	5	89.08155275	22	R-turn
2	Alx_young	ctrl	spont_fast	6	90.09848079	22	R-turn
2	Alx_young	ctrl	spont_fast	1	44.7445631	20	Scoot
2	Alx_young	ctrl	spont_fast	2	101.041224	24	Scoot
2	Alx_young	ctrl	spont_fast	3	100.2391569	22	Scoot
2	Alx_young	ctrl	spont_fast	4	81.37816231	22	Scoot
2	Alx_young	ctrl	spont_fast	5	55.20180162	24	Scoot
2	Alx_young	ctrl	spont_fast	6	38.85689044		Scoot
2	Alx_young	ctrl	spont_fast	1	80.9303453	20	R-turn
2	Alx_young	ctrl	spont_fast	2	123.9406128	26	R-turn
2	Alx_young	ctrl	spont_fast	3	75.24012269	16	R-turn
2	Alx_young	ctrl	spont_fast	4	1.799815199	8	R-turn
2	Alx_young	ctrl	spont_fast	5	69.76874275	8	R-turn
2	Alx_young	ctrl	spont_fast	6	68.52701254	12	R-turn
2	Alx_young	ctrl	spont_fast	1	113.8268141	12	R-turn
2	Alx_young	ctrl	spont_fast	2	172.5917359	20	R-turn
2	Alx_young	ctrl	spont_fast	3	120.3968695	18	R-turn
2	Alx_young	ctrl	spont_fast	4	98.96787616	18	R-turn
2	Alx_young	ctrl	spont_fast	5	75.50263789	18	R-turn
2	Alx_young	ctrl	spont_fast	6	64.64548445	16	R-turn
2	Alx_young	ctrl	spont_fast	1	9.51004302	18	Scoot
2	Alx_young	ctrl	spont_fast	2	52.68233771	20	Scoot
2	Alx_young	ctrl	spont_fast	3	105.9390428	20	Scoot
2	Alx_young	ctrl	spont_fast	4	122.3862472	22	Scoot
2	Alx_young	ctrl	spont_fast	5	124.0174868	22	Scoot
2	Alx_young	ctrl	spont_fast	6	125.4561826	22	Scoot
2	Alx_young	ctrl	spont_fast	1	8.992068983	22	Scoot
2	Alx_young	ctrl	spont_fast	2	78.79786115	20	Scoot
2	Alx_young	ctrl	spont_fast	3	132.1120591	24	Scoot
2	Alx_young	ctrl	spont_fast	4	122.4988731	20	Scoot
2	Alx_young	ctrl	spont_fast	5	115.8706817	22	Scoot
2	Alx_young	ctrl	spont_fast	6	116.3403234	20	Scoot
2	Alx_young	ctrl	spont_fast	1	16.87332025	16	Scoot
2	Alx_young	ctrl	spont_fast	2	71.47790238	24	Scoot
2	Alx_young	ctrl	spont_fast	3	120.0496016	18	Scoot
2	Alx_young	ctrl	spont_fast	4	135.53455	24	Scoot
2	Alx_young	ctrl	spont_fast	5	132.349549	18	Scoot
2	Alx_young	ctrl	spont_fast	6	122.5439006	24	Scoot
2	Alx_young	ctrl	spont_fast	1	27.7847395	16	Scoot
2	Alx_young	ctrl	spont_fast	2	75.81057086	16	Scoot
2	Alx_young	ctrl	spont_fast	3	101.7489476	22	Scoot
2	Alx_young	ctrl	spont_fast	4	114.8182309	20	Scoot
2	Alx_young	ctrl	spont_fast	5	117.0482618	24	Scoot
2	Alx_young	ctrl	spont_fast	6	117.3108247	20	Scoot
2	Alx_young	ctrl	spont_fast	1	20.59634179	24	R-turn
2	Alx_young	ctrl	spont_fast	2	135.4726667	16	R-turn
2	Alx_young	ctrl	spont_fast	3	136.117023	22	R-turn
2	Alx_young	ctrl	spont_fast	4	113.0463858	18	R-turn
2	Alx_young	ctrl	spont_fast	5	130.618245	26	R-turn
2	Alx_young	ctrl	spont_fast	6	121.7638596	16	R-turn
2	Alx_young	ctrl	spont_fast	1	55.64928897	12	Scoot
2	Alx_young	ctrl	spont_fast	2	86.49769312	18	Scoot
2	Alx_young	ctrl	spont_fast	3	87.15184638	28	Scoot
2	Alx_young	ctrl	spont_fast	4	105.5920422	22	Scoot
2	Alx_young	ctrl	spont_fast	5	101.7001562	22	Scoot
2	Alx_young	ctrl	spont_fast	6	99.43815999	22	Scoot
2	Alx_young	ctrl	spont_fast	1	18.73664607	20	Scoot
2	Alx_young	ctrl	spont_fast	2	69.52562953	18	Scoot
2	Alx_young	ctrl	spont_fast	3	114.383757	24	Scoot
2	Alx_young	ctrl	spont_fast	4	126.6540908	22	Scoot
2	Alx_young	ctrl	spont_fast	5	119.9043684	24	Scoot
2	Alx_young	ctrl	spont_fast	6	114.5385431	20	Scoot
2	Alx_young	ctrl	spont_fast	1	11.1839416	32	Scoot
2	Alx_young	ctrl	spont_fast	2	54.80561394	18	Scoot
2	Alx_young	ctrl	spont_fast	3	87.21589604	30	Scoot
2	Alx_young	ctrl	spont_fast	4	93.15304301	18	Scoot
2	Alx_young	ctrl	spont_fast	5	96.88816016	30	Scoot
2	Alx_young	ctrl	spont_fast	6	89.40079575	18	Scoot
2	Alx_young	ctrl	spont_fast	1	81.57515285	16	R-turn
2	Alx_young	ctrl	spont_fast	2	121.2019116	14	R-turn
2	Alx_young	ctrl	spont_fast	3	108.6352757	18	R-turn
2	Alx_young	ctrl	spont_fast	4	117.0016543	26	R-turn
2	Alx_young	ctrl	spont_fast	5	99.84876071	24	R-turn
2	Alx_young	ctrl	spont_fast	6	101.4124744	22	R-turn
2	Alx_young	ctrl	spont_fast	1	7.000606107	26	Scoot
2	Alx_young	ctrl	spont_fast	2	36.70573431	20	Scoot
2	Alx_young	ctrl	spont_fast	3	89.53694985	26	Scoot
2	Alx_young	ctrl	spont_fast	4	102.9892802	20	Scoot
2	Alx_young	ctrl	spont_fast	5	114.5324786	28	Scoot
2	Alx_young	ctrl	spont_fast	6	103.345386	18	Scoot
2	Alx_young	ctrl	spont_fast	1	26.297283	22	Scoot
2	Alx_young	ctrl	spont_fast	2	70.5376737	18	Scoot
2	Alx_young	ctrl	spont_fast	3	90.95930033	12	Scoot
2	Alx_young	ctrl	spont_fast	4	96.18955144	18	Scoot
2	Alx_young	ctrl	spont_fast	5	93.91079088	32	Scoot
2	Alx_young	ctrl	spont_fast	6	81.48704114	22	Scoot
2	Alx_young	ctrl	spont_fast	1	13.24753766	24	Scoot
2	Alx_young	ctrl	spont_fast	2	41.25757367	22	Scoot
2	Alx_young	ctrl	spont_fast	3	14.17709891	20	Scoot
2	Alx_young	ctrl	spont_fast	4	85.41072066	30	Scoot
2	Alx_young	ctrl	spont_fast	5	80.92276801	18	Scoot
2	Alx_young	ctrl	spont_fast	6	91.60071248	28	Scoot
2	Alx_young	ctrl	spont_fast	1	20.67462559	20	Scoot
2	Alx_young	ctrl	spont_fast	2	77.706993	26	Scoot
2	Alx_young	ctrl	spont_fast	3	70.71625086	26	Scoot
2	Alx_young	ctrl	spont_fast	4	79.70957334	22	Scoot
2	Alx_young	ctrl	spont_fast	5	90.55385387	24	Scoot
2	Alx_young	ctrl	spont_fast	6	73.92922538	24	Scoot
2	Alx_young	ctrl	spont_fast	1	17.64347424	22	Scoot
2	Alx_young	ctrl	spont_fast	2	62.94023897	22	Scoot
2	Alx_young	ctrl	spont_fast	3	78.96329252	26	Scoot
2	Alx_young	ctrl	spont_fast	4	80.60019987	18	Scoot
2	Alx_young	ctrl	spont_fast	5	84.9363885	24	Scoot
2	Alx_young	ctrl	spont_fast	6	76.480542	20	Scoot
2	Alx_young	ctrl	spont_fast	1	8.394855336	24	Scoot
2	Alx_young	ctrl	spont_fast	2	48.7425948	22	Scoot
2	Alx_young	ctrl	spont_fast	3	83.24606685	22	Scoot
2	Alx_young	ctrl	spont_fast	4	83.51119415	24	Scoot
2	Alx_young	ctrl	spont_fast	5	84.05495843	22	Scoot
2	Alx_young	ctrl	spont_fast	6	89.09821094	24	Scoot
2	Alx_young	ctrl	spont_fast	1	14.34443551	18	Scoot
2	Alx_young	ctrl	spont_fast	2	62.32726213	26	Scoot
2	Alx_young	ctrl	spont_fast	3	104.7050134	20	Scoot
2	Alx_young	ctrl	spont_fast	4	118.3244854	24	Scoot
2	Alx_young	ctrl	spont_fast	5	107.8718256	24	Scoot
2	Alx_young	ctrl	spont_fast	6	111.7220565	20	Scoot
2	Alx_young	ctrl	spont_fast	1	6.036714853	20	Scoot
2	Alx_young	ctrl	spont_fast	2	45.66254843	20	Scoot
2	Alx_young	ctrl	spont_fast	3	94.72301392	24	Scoot
2	Alx_young	ctrl	spont_fast	4	108.9137281	22	Scoot
2	Alx_young	ctrl	spont_fast	5	105.7308921	22	Scoot
2	Alx_young	ctrl	spont_fast	6	97.70170116	22	Scoot
2	Alx_young	ctrl	spont_fast	1	10.8473243	28	R-turn
2	Alx_young	ctrl	spont_fast	2	98.70011851	24	R-turn
2	Alx_young	ctrl	spont_fast	3	146.4087322	26	R-turn
2	Alx_young	ctrl	spont_fast	4	127.2687283	22	R-turn
2	Alx_young	ctrl	spont_fast	5	118.3062025	24	R-turn
2	Alx_young	ctrl	spont_fast	6	113.9697748	20	R-turn
2	Alx_young	ctrl	spont_fast	1	23.0488018	30	Scoot
2	Alx_young	ctrl	spont_fast	2	69.09170034	22	Scoot
2	Alx_young	ctrl	spont_fast	3	89.79866167	24	Scoot
2	Alx_young	ctrl	spont_fast	4	92.80056669	22	Scoot
2	Alx_young	ctrl	spont_fast	5	85.24321014	22	Scoot
2	Alx_young	ctrl	spont_fast	6	74.26643395	20	Scoot
2	Alx_young	ctrl	spont_fast	1	21.20871095	30	Scoot
2	Alx_young	ctrl	spont_fast	2	65.42805735	20	Scoot
2	Alx_young	ctrl	spont_fast	3	87.24301771	26	Scoot
2	Alx_young	ctrl	spont_fast	4	92.20131315	24	Scoot
2	Alx_young	ctrl	spont_fast	5	84.88186753	20	Scoot
2	Alx_young	ctrl	spont_fast	6	73.55156548	18	Scoot
2	Alx_young	ctrl	spont_fast	1	16.32266299	22	Scoot
2	Alx_young	ctrl	spont_fast	2	55.91703962	22	Scoot
2	Alx_young	ctrl	spont_fast	3	79.69140767	24	Scoot
2	Alx_young	ctrl	spont_fast	4	88.44562167	24	Scoot
2	Alx_young	ctrl	spont_fast	5	83.74683961	18	Scoot
2	Alx_young	ctrl	spont_fast	6	67.42442859	24	Scoot
2	Alx_young	ctrl	spont_fast	1	57.34405738	24	Scoot
2	Alx_young	ctrl	spont_fast	2	119.645223	22	Scoot
2	Alx_young	ctrl	spont_fast	3	121.3625822	20	Scoot
2	Alx_young	ctrl	spont_fast	4	102.6879532	24	Scoot
2	Alx_young	ctrl	spont_fast	5	86.83110331	18	Scoot
2	Alx_young	ctrl	spont_fast	6	97.74865248	26	Scoot
2	Alx_young	ctrl	spont_fast	1	35.32354371	28	Scoot
2	Alx_young	ctrl	spont_fast	2	75.53883703	24	Scoot
2	Alx_young	ctrl	spont_fast	3	78.69993196	24	Scoot
2	Alx_young	ctrl	spont_fast	4	81.03007305	22	Scoot
2	Alx_young	ctrl	spont_fast	5	77.28961485	20	Scoot
2	Alx_young	ctrl	spont_fast	6	76.65127531	26	Scoot
2	Alx_young	ctrl	spont_fast	1	9.630812872	22	R-turn
2	Alx_young	ctrl	spont_fast	2	103.8401141	24	R-turn
2	Alx_young	ctrl	spont_fast	3	125.4734029	22	R-turn
2	Alx_young	ctrl	spont_fast	4	94.41448057	24	R-turn
2	Alx_young	ctrl	spont_fast	5	105.608119	22	R-turn
2	Alx_young	ctrl	spont_fast	6	97.73780032	24	R-turn
2	Alx_young	ctrl	spont_fast	1	11.91478489	18	Scoot
2	Alx_young	ctrl	spont_fast	2	70.71526391	22	Scoot
2	Alx_young	ctrl	spont_fast	3	103.5979523	24	Scoot
2	Alx_young	ctrl	spont_fast	4	106.9329675	22	Scoot
2	Alx_young	ctrl	spont_fast	5	105.9854962	24	Scoot
2	Alx_young	ctrl	spont_fast	6	95.8770626	22	Scoot
2	Alx_young	ctrl	spont_fast	1	111.5325658	28	R-turn
2	Alx_young	ctrl	spont_fast	2	156.8005272	4	R-turn
2	Alx_young	ctrl	spont_fast	3	112.1426564	2	R-turn
2	Alx_young	ctrl	spont_fast	4	105.3564748	26	R-turn
2	Alx_young	ctrl	spont_fast	5	99.16728305	22	R-turn
2	Alx_young	ctrl	spont_fast	6	105.2964352	24	R-turn
2	Alx_young	ctrl	spont_fast	1	24.36609652	12	Scoot
2	Alx_young	ctrl	spont_fast	2	75.90810301	18	Scoot
2	Alx_young	ctrl	spont_fast	3	94.47866681	24	Scoot
2	Alx_young	ctrl	spont_fast	4	102.5282694	20	Scoot
2	Alx_young	ctrl	spont_fast	5	109.9845201	24	Scoot
2	Alx_young	ctrl	spont_fast	6	104.0015629	20	Scoot
2	Alx_young	ctrl	spont_fast	1	61.95572916	20	Scoot
2	Alx_young	ctrl	spont_fast	2	83.4993648	28	Scoot
2	Alx_young	ctrl	spont_fast	3	78.84439144	20	Scoot
2	Alx_young	ctrl	spont_fast	4	88.78816478	24	Scoot
2	Alx_young	ctrl	spont_fast	5	77.18507925	24	Scoot
2	Alx_young	ctrl	spont_fast	6	71.80516564	20	Scoot
2	Alx_young	ctrl	spont_fast	1	14.27842599	18	Scoot
2	Alx_young	ctrl	spont_fast	2	79.7618029	24	Scoot
2	Alx_young	ctrl	spont_fast	3	113.7375678	24	Scoot
2	Alx_young	ctrl	spont_fast	4	100.5512541	24	Scoot
2	Alx_young	ctrl	spont_fast	5	100.3937825	20	Scoot
2	Alx_young	ctrl	spont_fast	6	76.24786308	22	Scoot
2	Alx_young	ctrl	spont_fast	1	143.2138648	24	HAT
2	Alx_young	ctrl	spont_fast	2	183.708948	28	HAT
2	Alx_young	ctrl	spont_fast	3	114.387821	26	HAT
2	Alx_young	ctrl	spont_fast	4	132.0663028	20	HAT
2	Alx_young	ctrl	spont_fast	5	115.7702267	24	HAT
2	Alx_young	ctrl	spont_fast	6	79.99342217	26	HAT
2	Alx_young	ctrl	spont_fast	1	37.74469946	40	Scoot
2	Alx_young	ctrl	spont_fast	2	80.00613919	18	Scoot
2	Alx_young	ctrl	spont_fast	3	88.21613052	24	Scoot
2	Alx_young	ctrl	spont_fast	4	93.00730251	18	Scoot
2	Alx_young	ctrl	spont_fast	5	87.06830832	26	Scoot
2	Alx_young	ctrl	spont_fast	6	69.77453157	20	Scoot
2	Alx_young	ctrl	spont_fast	1	7.613675372	20	Scoot
2	Alx_young	ctrl	spont_fast	2	60.64168051	22	Scoot
2	Alx_young	ctrl	spont_fast	3	105.1525987	24	Scoot
2	Alx_young	ctrl	spont_fast	4	100.7712835	20	Scoot
2	Alx_young	ctrl	spont_fast	5	96.97637464	20	Scoot
2	Alx_young	ctrl	spont_fast	6	85.49325417	14	Scoot
2	Alx_young	ctrl	spont_fast	1	7.710616239	16	Scoot
2	Alx_young	ctrl	spont_fast	2	85.74467691	28	Scoot
2	Alx_young	ctrl	spont_fast	3	21.67180535	32	Scoot
2	Alx_young	ctrl	spont_fast	4	33.71934257	18	Scoot
2	Alx_young	ctrl	spont_fast	5	47.08084335	24	Scoot
2	Alx_young	ctrl	spont_fast	6	96.34642912	22	Scoot
2	Alx_young	ctrl	spont_fast	1	10.83705858	24	HAT
[truncated: 39,523 more rows]
