# Supplementary material for: Chronology-based architecture of descending circuits that underlie the development of locomotor repertoire after birth
Source: eLife. 2019 Feb 25;8:e42135. doi: 10.7554/eLife.42135 (PMC6449084; doi:10.7554/eLife.42135)
Supplement: Source code 1. [file elife-42135-code1.zip]

Archive with 28 entries (25 files):
- zfishStimAndMonitor/app.config
- zfishStimAndMonitor/App.xaml
- zfishStimAndMonitor/App.xaml.cs
- zfishStimAndMonitor/packages.config
- zfishStimAndMonitor/Packages.dgml
- zfishStimAndMonitor/packages/
- zfishStimAndMonitor/packages/repositories.config
- zfishStimAndMonitor/Properties/
- zfishStimAndMonitor/Properties/AssemblyInfo.cs
- zfishStimAndMonitor/Properties/Resources.Designer.cs
- zfishStimAndMonitor/Properties/Resources.resx
- zfishStimAndMonitor/Properties/Settings.Designer.cs
- zfishStimAndMonitor/Properties/Settings.settings
- zfishStimAndMonitor/StimAndSwim/
- zfishStimAndMonitor/StimAndSwim/Oscilloscope.cs
- zfishStimAndMonitor/StimAndSwim/StimEphysOscilloscopeControl.cs
- zfishStimAndMonitor/StimAndSwim/swimModeSwitch.cs
- zfishStimAndMonitor/struct_def.cs
- zfishStimAndMonitor/SystemMenuManager.cs
- zfishStimAndMonitor/UpgradeLog.XML
- zfishStimAndMonitor/Window1.xaml
- zfishStimAndMonitor/Window1.xaml.cs
- zfishStimAndMonitor/zfishStimAndMonitor.csproj
- zfishStimAndMonitor/zfishStimAndMonitor.csproj.user
- zfishStimAndMonitor/zfishStimAndMonitor.sln
- zfishStimAndMonitor/zfishStimAndMonitor.sln.DotSettings.user
- zfishStimAndMonitor/zfishStimAndMonitor.suo
- zfishStimAndMonitor/zfishStimAndMonitor.v11.suo
