# Supplementary material for: Chronology-based architecture of descending circuits that underlie the development of locomotor repertoire after birth
Source: eLife. 2019 Feb 25;8:e42135. doi: 10.7554/eLife.42135 (PMC6449084; doi:10.7554/eLife.42135)
Supplement: Source code 1. [file elife-42135-code1.zip › zfishStimAndMonitor/app.config]

<?xml version="1.0"?>
<configuration>
  <startup useLegacyV2RuntimeActivationPolicy="true">
    
  <supportedRuntime version="v4.0" sku=".NETFramework,Version=v4.0"/></startup>
</configuration>
