# Supplementary material for: Chronology-based architecture of descending circuits that underlie the development of locomotor repertoire after birth
Source: eLife. 2019 Feb 25;8:e42135. doi: 10.7554/eLife.42135 (PMC6449084; doi:10.7554/eLife.42135)
Supplement: Source code 1. [file elife-42135-code1.zip › zfishStimAndMonitor/App.xaml.cs]

using System;
using System.Collections.Generic;
using System.Configuration;
using System.Data;
using System.Linq;
using System.Windows;

namespace zfishStimAndMonitor
{
    /// <summary>
    /// Interaction logic for App.xaml
    /// </summary>
    public partial class App : Application
    {
        //public Window1 BaseWindow = new Window1();
        //public Window BaseWindow;
    }
}
