# Supplementary material for: Chronology-based architecture of descending circuits that underlie the development of locomotor repertoire after birth
Source: eLife. 2019 Feb 25;8:e42135. doi: 10.7554/eLife.42135 (PMC6449084; doi:10.7554/eLife.42135)
Supplement: Source code 1. [file elife-42135-code1.zip › zfishStimAndMonitor/packages.config]

<?xml version="1.0" encoding="utf-8"?>
<packages>
  <package id="MathNet.Numerics" version="3.8.0" targetFramework="net40" />
  <package id="MathNet.Numerics.MKL.Win" version="2.0.0" targetFramework="net40" />
</packages>
