# Supplementary material for: Chronology-based architecture of descending circuits that underlie the development of locomotor repertoire after birth
Source: eLife. 2019 Feb 25;8:e42135. doi: 10.7554/eLife.42135 (PMC6449084; doi:10.7554/eLife.42135)
Supplement: Source code 1. [file elife-42135-code1.zip › zfishStimAndMonitor/Packages.dgml]

<?xml version="1.0" encoding="utf-8"?>
<DirectedGraph GraphDirection="LeftToRight" xmlns="http://schemas.microsoft.com/vs/2009/dgml">
  <Nodes>
    <Node Id="BehaveAndScanMK" Label="BehaveAndScanMK" Category="Project" />
    <Node Id="ILNumerics 3.3.3.0" Label="ILNumerics 3.3.3.0" Category="Package" />
    <Node Id="ILNumerics.Native 3.2.0" Label="ILNumerics.Native 3.2.0" Category="Package" />
    <Node Id="ToggleSwitch 1.1.1" Label="ToggleSwitch 1.1.1" Category="Package" />
  </Nodes>
  <Links>
    <Link Source="ILNumerics 3.3.3.0" Target="ILNumerics.Native 3.2.0" Category="Package Dependency" />
    <Link Source="BehaveAndScanMK" Target="ILNumerics 3.3.3.0" Category="Installed Package" />
    <Link Source="BehaveAndScanMK" Target="ToggleSwitch 1.1.1" Category="Installed Package" />
  </Links>
  <Categories>
    <Category Id="Project" />
    <Category Id="Package" />
  </Categories>
  <Styles>
    <Style TargetType="Node" GroupLabel="Project" ValueLabel="True">
      <Condition Expression="HasCategory('Project')" />
      <Setter Property="Background" Value="Blue" />
    </Style>
    <Style TargetType="Link" GroupLabel="Package Dependency" ValueLabel="True">
      <Condition Expression="HasCategory('Package Dependency')" />
      <Setter Property="Background" Value="Yellow" />
    </Style>
  </Styles>
</DirectedGraph>
