# Supplementary material for: Chronology-based architecture of descending circuits that underlie the development of locomotor repertoire after birth
Source: eLife. 2019 Feb 25;8:e42135. doi: 10.7554/eLife.42135 (PMC6449084; doi:10.7554/eLife.42135)
Supplement: Source code 1. [file elife-42135-code1.zip › zfishStimAndMonitor/StimAndSwim/Oscilloscope.cs]

using System;
using System.Collections.Generic;
using System.ComponentModel;
using System.Data;
using System.Windows;
using System.Linq;
using System.Text;
using System.IO;
using NationalInstruments.DAQmx;
using System.Windows.Media;
using System.Windows.Media.Imaging;
using System.Windows.Controls;
using System.Windows.Shapes;

namespace zfishStimAndMonitor
{
    public class Oscilloscope
    {
        WriteableBitmap oscillIm1;
        WriteableBitmap oscillIm2;
        byte[, ,] imageArrays;
        byte[,] imageArray1;  
        int width, height;
        Window1 senderWindow;
        double[,] displayData;
        int nRecSamples = 0;
        int cnt = 0;

        int num = 2;   

        public Oscilloscope(Window1 sender, int width_, int height_)
        {
            senderWindow = (Window1)sender;
            width = width_;
            height = height_;

            imageArray1 = new byte[width, height];
            imageArrays = new byte[num, width, height];
            displayData = new double[num, 290];//400];

            senderWindow.Dispatcher.BeginInvoke((Action)(() =>
            {
                oscillIm1 = new WriteableBitmap(width, height, 96, 96, PixelFormats.Gray8, BitmapPalettes.Gray256);
                senderWindow.oscilloscopeImage1.Source = oscillIm1;
                oscillIm2 = new WriteableBitmap(width, height, 96, 96, PixelFormats.Gray8, BitmapPalettes.Gray256);
                senderWindow.oscilloscopeImage2.Source = oscillIm2;
            }));
        }


        public void RefreshGraph(double[,] data)
        {
            displayData = data;

            int l = data.GetLength(1);
            int L = l;

            nRecSamples += l;

            double[] mx = new double[num];
            double[] mn = new double[num];
            for (int i = 0; i < num; i++)
            {
                mx[i] = data[i, 1];
                mn[i] = data[i, 1];
            }


            for (int i = 0; i < L; i++)
            {
                for (int j = 0; j < num; j++)
                {
                    if (data[j, i] > mx[j])
                        mx[j] = data[j, i];

                    if (data[j, i] < mn[j])
                        mn[j] = data[j, i];
                }
            }

            Array.Clear(imageArrays, 0, num * width * height);

            int y = 0; 

            int[] x = new int[num];
            int[] x_prev = new int[num];
            for (int i = 0; i < num; i++)
            {
                x[i] = 0;
                x_prev[i] = 0;
            }

            for (int i = 0; i < L; i++)
            {
                for (int j = 0; j < num; j++)
                {
                    x_prev[j] = x[j];
                    x[j] = (int)(2.0 + (data[j, i] - mn[j]) / (mx[j] - mn[j]) * (double)(width - 4));
                    y = (int)(2.0 + (double)i / (double)data.GetLength(1) * (double)(height - 4));
                }
                
                if (i > 0)
                {
                    for (int k = 0; k < num; k++)
                    {

                        if (x_prev[k] < x[k])
                            for (int j = x_prev[k]; j <= x[k]; j++)
                            {
                                if (width - 1 - j < 800 && width - 1 - j >= 0)
                                    imageArrays[k, width - 1 - j, y] = 255;
                            }
                        else if (x_prev[k] > x[k])
                            for (int j = x_prev[k]; j >= x[k]; j--)
                            {
                                if (width - 1 - j < 800 && width - 1 - j >= 0)
                                    imageArrays[k, width - 1 - j, y] = 255;
                            }
                        else
                            if (width - 1 - x[k] < 800 && width - 1 - x[k] >= 0)
                                    imageArrays[k, width - 1 - x[k], y] = 255;
                            if (width - 1 - x[k]-1 < 800 && width - 1 - x[k]-1 >= 0)
                                imageArrays[k, width - 1 - x[k] - 1, y] = 255;
                            if (width - 1 - x[k] + 1 < 800 && width - 1 - x[k] + 1 >= 0)
                                imageArrays[k, width - 1 - x[k] + 1, y] = 255;
                            if (width - 1 - x[k] - 2 < 800 && width - 1 - x[k] - 2 >= 0)
                                imageArrays[k, width - 1 - x[k] - 2, y] = 255;
                            if (width - 1 - x[k] + 2 < 800 && width - 1 - x[k] + 2 >= 0)
                                imageArrays[k, width - 1 - x[k] + 2, y] = 255;
                    }
                }
            }


            cnt += l;
            if (cnt > L)
            {
                cnt -= L;

                senderWindow.Dispatcher.BeginInvoke((Action)(() =>
                {
                    for (int k = 0; k < num; k++)
                    {
                        //for (int i = 0; i < imageArrays.GetLength(1); i++)
                        //    for (int j = 0; j < imageArrays.GetLength(2); j++)
                        //        imageArray1[i, j] = imageArrays[k, i, j];

                        Buffer.BlockCopy(imageArrays, k * width * height, imageArray1, 0, width * height);

                        if (k == 0)
                            oscillIm1.WritePixels(new Int32Rect(0, 0, width, height), imageArray1, width, 0);
                        else if (k==1)
                            oscillIm2.WritePixels(new Int32Rect(0, 0, width, height), imageArray1, width, 0);
                    }
                   
                }));
            }
        }


    }
}
