# Supplementary material for: Chronology-based architecture of descending circuits that underlie the development of locomotor repertoire after birth
Source: eLife. 2019 Feb 25;8:e42135. doi: 10.7554/eLife.42135 (PMC6449084; doi:10.7554/eLife.42135)
Supplement: Source code 1. [file elife-42135-code1.zip › zfishStimAndMonitor/StimAndSwim/StimEphysOscilloscopeControl.cs]

using System;
using System.IO;
using System.Security.RightsManagement;
using System.Threading;
using NationalInstruments.DAQmx;
using MathNet.Numerics;
using MathNet.Numerics.LinearAlgebra;


namespace zfishStimAndMonitor
{
    public partial class StimEphysOscilloscopeControl
    {
        public Window1 senderWindow = null;

        private Oscilloscope oscilloscope = null;
        public static switchDisps switchDisp = new switchDisps();
        public static bool FileNameEnabled = true;
        public static bool triggerGo = false;

        private int aiSampleRate = 6000;
            // 60 Hz projector, 100 samples per frame // appears to be more like 30 Hz, don't know why

        public Task EphysInputTask;
        public AnalogMultiChannelReader EphysReader;
        public AsyncCallback EphysInputCallback;

        public Task ElectricalStimTask;
        public AnalogMultiChannelWriter ElectricalStimWriter;
        public double [,] ElectricalStimWaveformDoubles;
        public int ElectricalStimSampleRate = 100000;

        public BinaryWriter writeFileStreamEP;
        public TextWriter writeFileStreamT;
        private FileStream fs_ephys;

        private const int NumberOfVr = 2;
        private double[,] vrBuffData = new double[NumberOfVr, 6000];
        private double[,] readData = new double[9,50];

        private int countInitialSamples = 0;

        public bool stopEphysAll = false;

        public bool writeFile = false;

        private long OLD_TIME;
        private long NEW_TIME;
        private long DT;

        public int[] shufflelist1 = {1, 2, 3, 4, 5, 6, 7, 8};
        public int[] shufflelist2 = {1, 2, 3, 4, 5, 6, 7, 8};

        public float stimParam1 = 0;
        public float stimParam2 = 0;
        public float stimParam3 = 0;
        public float stimParam4 = 0;
        
        public double t, ta;  // time
        public int tt,t1,t2;
        public double t_last = 0;

        public float stimID = 0;

        public static int recEPtime;
        public bool countFrame = true;
        public bool countHold = false;
        public double sps;
        public double triggerThreshold;

        System.Diagnostics.Stopwatch stopwatch = new System.Diagnostics.Stopwatch();
        System.Diagnostics.Stopwatch stopwatchRecEP = new System.Diagnostics.Stopwatch();


        public StimEphysOscilloscopeControl()
        {
        }
        

        public void StartEphys(object sender)
        {

            t1 = -1; t2 = -1;
            senderWindow = (Window1)sender;
            switchDisp.frameNum = 0;
            switchDisp.stackNum = 0;
            switchDisp.TextOut = (senderWindow.WriteText==true);
            FileNameEnabled = false;
            sps = (double) senderWindow.InstStimParams.sps;
            senderWindow.InstStimParams.shockIndex = -1;
            senderWindow.InstStimParams.epochIndex = 1;
            triggerThreshold = (senderWindow.CurrentImageMode == ImageMode.SI)? 2.5: 3.7;

            var oscilloscopeThread = new Thread(new ParameterizedThreadStart(oscilloscopeLoop));
            oscilloscopeThread.Start(this);

            var rand = new Random();
            countFrame = true;

            stopEphysAll = false;
            writeFileStreamEP = null;

            if (senderWindow.fileNameEP != null)
            {
                if (senderWindow.fileNameEP.Length > 0)
                {
                    if (switchDisp.TextOut)
                    {
                        writeFileStreamT = new StreamWriter(senderWindow.fileNameEP + "_T0.txt");
                    }
                    else
                    {
                        fs_ephys = new FileStream(senderWindow.fileNameEP + ".16ch", FileMode.OpenOrCreate);
                        writeFileStreamEP = new BinaryWriter(fs_ephys);
                    }
                }
            }         


            EphysInputTask = new Task("EphysInputTask");
            // dev1/ai16:19 ... four ventral root
            // dev1/ai20 ... frame trigger from scanimage
            EphysInputTask.AIChannels.CreateVoltageChannel("dev1/ai0:3, dev1/ai16:19,dev1/ai21:23", "", AITerminalConfiguration.Differential, -10, 10, AIVoltageUnits.Volts);
            EphysInputTask.Timing.ConfigureSampleClock("", aiSampleRate, SampleClockActiveEdge.Rising, SampleQuantityMode.ContinuousSamples, 100000);
            EphysInputTask.Control(TaskAction.Verify);

            EphysInputTask.Start();
            stopwatch.Start();

            EphysReader = new AnalogMultiChannelReader(EphysInputTask.Stream);

            while (!stopEphysAll)
            {
                EphysInputRead();
            }
            StopEphysLocal();

        }

        public void PrepareElectricalStimWaveformDoubles(StimParams stimParams)
        {
            var trialDurationLeft = stimParams.pulseOnsetLeft + stimParams.pulseDurationLeft;
            var trialDurationRight = stimParams.pulseOnsetRight + stimParams.pulseDurationRight;
            var trialDuration = Math.Max(trialDurationLeft, trialDurationRight) / 1000;
            var nSamples = (int)Math.Round(trialDuration * ElectricalStimSampleRate) + 10; // 10 additinal samples after offset of later occurring pulse
            var pulseOnsetSampleLeft = (int)Math.Round((stimParams.pulseOnsetLeft / 1000) * ElectricalStimSampleRate);
            var pulseOffsetSampleLeft = (int)Math.Round(((stimParams.pulseOnsetLeft + stimParams.pulseDurationLeft) / 1000) * ElectricalStimSampleRate);
            var pulseOnsetSampleRight = (int)Math.Round((stimParams.pulseOnsetRight / 1000) * ElectricalStimSampleRate);
            var pulseOffsetSampleRight = (int)Math.Round(((stimParams.pulseOnsetRight + stimParams.pulseDurationRight) / 1000) * ElectricalStimSampleRate);
            var midLeftPulseSample = (int)((pulseOnsetSampleLeft + pulseOffsetSampleLeft) / 2);
            var midRightPulseSample = (int)((pulseOnsetSampleRight + pulseOffsetSampleRight) / 2);
            var outputSignal = new double[2, nSamples];


            int ii = 0;
            while (ii < nSamples)
            {
                if ((ii >= (int)pulseOnsetSampleLeft) && (ii <= (int)midLeftPulseSample))
                {
                    //Console.WriteLine(ii.ToString());
                    outputSignal[0, ii] = senderWindow.InstStimParams.pulseAmplitudeLeft;
                }
                else if (ii > midLeftPulseSample && ii < pulseOffsetSampleLeft)
                {
                    outputSignal[0, ii] = (-1) * senderWindow.InstStimParams.pulseAmplitudeLeft;
                }
                else
                {
                    outputSignal[0, ii] = 0;
                }

                if ((ii >= pulseOnsetSampleRight) && (ii <= midRightPulseSample))
                {
                    outputSignal[1, ii] = senderWindow.InstStimParams.pulseAmplitudeRight;
                }
                else if (ii > midRightPulseSample && ii < pulseOffsetSampleRight)
                {
                    outputSignal[1, ii] = (-1) * senderWindow.InstStimParams.pulseAmplitudeRight;
                }
                else
                {
                    outputSignal[1, ii] = 0;
                }
                ii += 1;
            }

            ElectricalStimWaveformDoubles = outputSignal;

        }

        private void EphysInputRead()
        {
            if (!stopEphysAll)
            {
                OLD_TIME = NEW_TIME;
                NEW_TIME = stopwatch.ElapsedMilliseconds;
                DT = NEW_TIME - OLD_TIME;

                if (senderWindow.InstStimParams.stopStimEphys)
                {
                    stopEphysAll = true;
                }

                readData = EphysReader.ReadMultiSample(100); 
                int lrd = readData.GetLength(1);
                int lvbd = vrBuffData.GetLength(1);

                if ( !triggerGo & senderWindow.triggerStart)
                {

                    for (int ttt = 0; ttt < readData.GetLength(1); ttt++)
                    {
                        
                        if (readData[10, ttt] > triggerThreshold) { triggerGo = true; }
                    }

                    if (triggerGo)
                    {
                        senderWindow.Dispatcher.Invoke((Action)(() =>
                        {
                            senderWindow.writeFileBox.IsChecked = true;
                            senderWindow.writeOnEP = true;
                            senderWindow.triggerStart = false;
                            senderWindow.Triggered.IsChecked = false;
                        }));
                    }
                }


                if (countInitialSamples <= 12000)
                    countInitialSamples += readData.GetLength(1);

 
                for (int ttt = 0; ttt < lvbd - lrd; ttt++)
                {
                    vrBuffData[0, ttt] = vrBuffData[0, ttt + lrd];
                    vrBuffData[1, ttt] = vrBuffData[1, ttt + lrd];
                }

                for (int ttt = 0; ttt < lrd; ttt++)
                {
                    vrBuffData[0, lvbd - lrd + ttt] = readData[4, ttt];
                    vrBuffData[1, lvbd - lrd + ttt] = readData[7, ttt];
                }

                if (senderWindow.writeOnEP && (writeFileStreamEP != null || writeFileStreamT != null))
                {
                    
                    
                    double tr = stopwatchRecEP.ElapsedMilliseconds;

                    recEPtime = (int)tr / 1000;

                    if (tr == 0)
                    {
                        stopwatch.Reset();
                        stopwatch.Start();
                        stopwatchRecEP.Reset();
                        stopwatchRecEP.Start();
                    }


                    if (triggerGo)
                    {

                        if (switchDisp.frameNum == 0)
                        {
                            stopwatch.Reset();
                            stopwatch.Start();
                        }


                        for (int ttt = 0; ttt < readData.GetLength(1); ttt++)
                        {
                            if (senderWindow.CurrentImageMode == ImageMode.SPIM)
                            {
                                if (readData[10, ttt] > (double) 3.8 & countFrame)
                                {
                                    switchDisp.stackNum++;
                                    switchDisp.frameNum++;
                                    countFrame = false;
                                    countHold = false;

                                    if (switchDisp.TextOut)
                                    {
                                        writeFileStreamT.Close();
                                        writeFileStreamT = null;
                                        writeFileStreamT =
                                            new StreamWriter(senderWindow.fileNameEP + "_T" +
                                                             switchDisp.stackNum.ToString() + ".txt");
                                    }
                                }
                                else if (readData[10, ttt] > (double) 3.2 & countFrame)
                                {
                                    if (!countHold)
                                    {
                                        countHold = true;
                                    }
                                    else
                                    {
                                        switchDisp.frameNum++;
                                        countFrame = false;
                                        countHold = false;
                                    }
                                }
                                else if (readData[10, ttt] <= (double) 3.2 & !countFrame)
                                {
                                    countFrame = true;
                                    countHold = false;
                                }
                            }
                            else if (senderWindow.CurrentImageMode == ImageMode.SI)
                            {
                                if (readData[10, ttt] > 2.5 & countFrame)
                                {
                                    switchDisp.frameNum++;
                                    switchDisp.stackNum = 1 + (switchDisp.frameNum/senderWindow.InstStimParams.SlicesPerStack);
                                    {
                                        countFrame = false;
                                    }
                                }
                                else if (readData[10, ttt] <= 1.5 & !countFrame)
                                {
                                    countFrame = true;
                                }
                            }

                            
                        }
                    }
                    
                    

                    int tstopE = (int)senderWindow.CommonDuration;

                    if (senderWindow.DurationStopE && ((triggerGo && (tstopE * sps) < switchDisp.stackNum) || (!triggerGo && tstopE < tr/1000)) )
                    {
                        stopEphysAll = true;
                        stopwatch.Reset();
                        stopwatchRecEP.Reset();
                    }
                    else
                    {
                        for (int mm = 0; mm < readData.GetLength(1); mm++)
                        {

                                writeFileStreamEP.Write((float)readData[4, mm]); // vr 1
                                writeFileStreamEP.Write((float)readData[7, mm]); // vr 4
                                writeFileStreamEP.Write((float)readData[10, mm]); // frame trigger from ScanImage
                                writeFileStreamEP.Write((float)stimParam4);
                                writeFileStreamEP.Write((float)readData[8, mm]);   // left stim from cDAQ1Mod3/ao0
                                writeFileStreamEP.Write((float)readData[9, mm]);   // right stim from cDAQ1Mod3/ao0
                                writeFileStreamEP.Write((float)stimParam3);
                                writeFileStreamEP.Write((float)stimID);
                                writeFileStreamEP.Write((float)stimParam1);
                                writeFileStreamEP.Write((float)stimParam2);
                                writeFileStreamEP.Write((float)readData[5, mm]); // vr 2
                                writeFileStreamEP.Write((float)readData[6, mm]); // vr 3


                        }
                    }
                }

                if (!stopEphysAll)
                {
                    swimModeSwitch();
                }
            }
    }


        public void StopEphysLocal()
        {
            FileNameEnabled = true;


            if (stopEphysAll)
            {
                senderWindow.Dispatcher.Invoke((Action)(() =>
                {
                    Thread.Sleep(200);
                    senderWindow.StimulusON = false;
                    senderWindow.InstStimParams.stopStimEphys = false;
                    senderWindow.buttonStartStimEphys.IsEnabled = true;
                    senderWindow.buttonStopStimEphys.IsEnabled = false;
                    senderWindow.sps_box.IsEnabled = true;
                    senderWindow.writeFileBox.IsChecked = false;
                    senderWindow.Triggered.IsEnabled = true;

                    senderWindow.writeOnEP = false;
                }));
                recEPtime = 0;

                EphysInputTask.Stop();
                EphysInputTask.Dispose();
                EphysInputTask = null;

                if (ElectricalStimTask != null)
                {
                    ElectricalStimTask.Stop();
                    ElectricalStimTask.Dispose();
                    ElectricalStimTask = null;
                }


                stimParam3 = 0;
                stimParam4 = 0;
                stopEphysAll = false;
                stopwatch.Reset();
                stopwatchRecEP.Reset();
                switchDisp.stackNum = 0;
                switchDisp.frameNum = 0;
                triggerGo = false;
            }

            if (writeFileStreamEP != null)
            {
                writeFileStreamEP.Close();
                writeFileStreamEP = null;
                writeFile = false;;
            }
            if (writeFileStreamT != null)
            {
                writeFileStreamT.Close();
                writeFileStreamT = null;
                writeFile = false; ;
            }

            for (int j1 = 0; j1 < vrBuffData.GetLength(0); j1++)
                for (int j2 = 0; j2 < vrBuffData.GetLength(1); j2++)
                    vrBuffData[j1, j2] = 0;
        }

        public void oscilloscopeLoop(object sender)
        {
            var senderStim = (StimEphysOscilloscopeControl)sender;
            oscilloscope = new Oscilloscope(senderWindow, 800, 800);
            while (!senderStim.stopEphysAll)
            {
                oscilloscope.RefreshGraph(senderStim.vrBuffData);
                Thread.Sleep(100);
            }
        }
    }
}
