# Supplementary material for: Chronology-based architecture of descending circuits that underlie the development of locomotor repertoire after birth
Source: eLife. 2019 Feb 25;8:e42135. doi: 10.7554/eLife.42135 (PMC6449084; doi:10.7554/eLife.42135)
Supplement: Source code 1. [file elife-42135-code1.zip › zfishStimAndMonitor/StimAndSwim/swimModeSwitch.cs]

using System;
using System.Collections.Generic;
using System.ComponentModel;
using System.Data;
using System.Data.SqlTypes;
using System.Drawing;
using System.Linq;
using System.Text;
using System.IO;
using System.Threading;
using System.Windows;
using System.Diagnostics;
using NationalInstruments.DAQmx;


namespace zfishStimAndMonitor
{
    public partial class StimEphysOscilloscopeControl
    {
        private double tc;
        private int td;
        private int tb;
        private bool iniPhase;
        private double ttt;
        private double blobEntryTime;

        public void swimModeSwitch()
        {

            if (triggerGo)
            {
                tt = (int)((switchDisp.stackNum - 1) / sps);
            }
            else
            {
                if ( senderWindow.triggerStart)
                {
                    tt = 0;
                }
                else
                {
                    tt = (int)(stopwatch.ElapsedMilliseconds / 1000.0);// (int)(RecTime);                    
                }
            }

            t = stopwatch.ElapsedMilliseconds/1000.0;
            
            

                senderWindow.electricalStimulusOn = true;

                double[] leftShockList = {1,1,1,1,1};
                //double[] leftShockList = { 1,1,1 };
                double[] rightShockList = {1,1,1,1,1};
                //double[] rightShockList = { 0, 0.25, 0.5, 0.75, 1.0 };
                int numCombinations = leftShockList.GetLength(0) * rightShockList.GetLength(0);
                double[] shockIndices = new double[numCombinations];
                double[,] shockMat = new double[numCombinations,2];
                int counter = 0;
                for (int jj = 0; jj < leftShockList.GetLength(0); jj++)
                {
                   for (int kk = 0; kk < rightShockList.GetLength(0); kk++)
                   {
                       shockIndices[counter] = counter;
                       shockMat[counter, 0] = leftShockList[jj % leftShockList.GetLength(0)];
                       shockMat[counter, 1] = rightShockList[kk % rightShockList.GetLength(0)];
                       counter++;

                   }
                }
                
                double interStimInterval = senderWindow.InstStimParams.cycleTime;
                double interEpochInterval = interStimInterval*shockMat.GetLength(0);
                t1 = (int) tt % (int) interStimInterval;
                t2 = (int) tt % (int) interEpochInterval;
                // int currShockIndex = ((int)tt / (int)interStimInterval) % shockList.GetLength(0);
                int currShockIndex = ((int)tt / (int)interStimInterval) % numCombinations;
                int currEpochIndex = (int) tt / (int) interEpochInterval;

                if (currEpochIndex != senderWindow.InstStimParams.epochIndex)
                {
                    Console.WriteLine("Current Epoch Index = {0}", currEpochIndex);
                    senderWindow.Dispatcher.Invoke((Action)(() =>
                        {
                            senderWindow.LogTextBlock.Text += "Current Epoch Index = " + currEpochIndex +
                                Environment.NewLine;
                        }));
                    senderWindow.InstStimParams.epochIndex = currEpochIndex;
                    senderWindow.InstStimParams.shuffleFlag = true;
                }

                if ((t2 == 0) && senderWindow.InstStimParams.shuffleFlag) //(currShockIndex == 0)) // Shuffling at the start of each new epoch.                   
                {
                    senderWindow.InstStimParams.shuffledShockIndices = shockIndices;
                    shuffler(senderWindow.InstStimParams.shuffledShockIndices);
                    Console.WriteLine("Shuffled at time = {0}", tt);
                    senderWindow.Dispatcher.Invoke((Action)(() =>
                        {
                            senderWindow.LogTextBlock.Text += "Shuffled at time = " + tt +
                                Environment.NewLine;
                        }));
                    senderWindow.InstStimParams.shuffleFlag = false;
                } 

                if (currShockIndex != senderWindow.InstStimParams.shockIndex)
                {
                    Console.WriteLine("Current Shock Index = {0}", currShockIndex);
                    senderWindow.Dispatcher.Invoke((Action)(() =>
                        {
                            senderWindow.LogTextBlock.Text += "Current Shock Index = " + currShockIndex +
                                Environment.NewLine;
                        }));
                    senderWindow.InstStimParams.shockIndex = currShockIndex;
                    senderWindow.InstStimParams.aoUpdateFlag = true;
                    senderWindow.InstStimParams.aoWriteFlag = true;
                }

                if (t1 == 2 && senderWindow.InstStimParams.aoWriteFlag)
                {
                    Console.WriteLine("about to deliver electrical shock");
                    Console.WriteLine("LP Amp = {0}, RP Amp = {1} ", senderWindow.InstStimParams.pulseAmplitudeLeft, senderWindow.InstStimParams.pulseAmplitudeRight);
                    senderWindow.Dispatcher.Invoke((Action)(() =>
                    {
                        senderWindow.LogTextBlock.Text += "About to deliver electrical shock" + Environment.NewLine +
                            "LP Amp = " + senderWindow.InstStimParams.pulseAmplitudeLeft +
                            ", RP Amp = " + senderWindow.InstStimParams.pulseAmplitudeRight + Environment.NewLine;
                    }));
                    ElectricalStimWriter.BeginWriteMultiSample(true, ElectricalStimWaveformDoubles, null, null); // Async writing
                    senderWindow.Dispatcher.Invoke((Action)(() =>
                    {
                        senderWindow.LogTextBlock.Text += "Delivered electrical shock" + Environment.NewLine;
                    }));
                    Console.WriteLine("delivered electrical shock");
                    senderWindow.InstStimParams.aoWriteFlag = false;
                }

                if (t1 == 0 && senderWindow.InstStimParams.aoUpdateFlag) // Hoping we can update waveform in the last 1 sec
                {
                    int idx = (int) senderWindow.InstStimParams.shuffledShockIndices[currShockIndex];
                    senderWindow.InstStimParams.pulseAmplitudeLeft = shockMat[idx,0] * senderWindow.InstStimParams.thresholdAmplitudeLeft;
                    senderWindow.InstStimParams.pulseAmplitudeRight = shockMat[idx, 1] * senderWindow.InstStimParams.thresholdAmplitudeRight;
                    PrepareElectricalStimWaveformDoubles(senderWindow.InstStimParams);
                    if (ElectricalStimTask != null)
                    {
                        ElectricalStimTask.Dispose();
                    }
                    ElectricalStimTask = new Task("ElectricalStimTask");
                    ElectricalStimTask.AOChannels.CreateVoltageChannel("cDAQ1Mod3/ao0:1", " ", -10, 10, AOVoltageUnits.Volts);
                    ElectricalStimTask.Timing.ConfigureSampleClock("", ElectricalStimSampleRate, SampleClockActiveEdge.Rising, SampleQuantityMode.FiniteSamples, ElectricalStimWaveformDoubles.GetLength(1));
                    ElectricalStimTask.Control(TaskAction.Verify);
                    ElectricalStimWriter = new AnalogMultiChannelWriter(ElectricalStimTask.Stream);
 
                    senderWindow.InstStimParams.aoUpdateFlag = false;
                    Console.WriteLine("created electrical shock task");
                }                                      
        }


        public void shuffler<T>(T[] array)
        {
            Random random = new Random();
            for (int i = array.Length; i > 1; i--)
            {
                // Pick random element to swap.
                int j = random.Next(i); // 0 <= j <= i-1
                // Swap.
                T tmp = array[j];
                array[j] = array[i - 1];
                array[i - 1] = tmp;
            }
        }

    }
}
