# Supplementary material for: Chronology-based architecture of descending circuits that underlie the development of locomotor repertoire after birth
Source: eLife. 2019 Feb 25;8:e42135. doi: 10.7554/eLife.42135 (PMC6449084; doi:10.7554/eLife.42135)
Supplement: Source code 1. [file elife-42135-code1.zip › zfishStimAndMonitor/struct_def.cs]

using System;
using System.Collections.Generic;
using System.Linq;
using System.Security.RightsManagement;
using System.Text;

namespace zfishStimAndMonitor
{
    public struct StimParams
    {
        //bools representing radio button state      
        public double sps;
        public int SlicesPerStack;

        public bool stopStimEphys;

        // Left & Right Electrical Stimulation Parameters
        public double pulseDurationLeft;
        public double pulseDurationRight;
        public double pulseAmplitudeLeft;
        public double pulseAmplitudeRight;
        public double thresholdAmplitudeLeft;
        public double thresholdAmplitudeRight;     
        public double pulseOnsetLeft;
        public double pulseOnsetRight;
        public double cycleTime;
        public int shockIndex;
        public int epochIndex;
        public bool aoUpdateFlag;
        public bool aoWriteFlag;
        public bool shuffleFlag;
        public double[] shuffledShockIndices;
    }


    public struct switchDisps
    {
        public int frameNum;
        public int stackNum;
        public bool TextOut;
    }

    public enum ImageMode
    {
        SI,
        SPIM
    }
}   
