# Supplementary material for: Chronology-based architecture of descending circuits that underlie the development of locomotor repertoire after birth
Source: eLife. 2019 Feb 25;8:e42135. doi: 10.7554/eLife.42135 (PMC6449084; doi:10.7554/eLife.42135)
Supplement: Source code 1. [file elife-42135-code1.zip › zfishStimAndMonitor/Window1.xaml]

<Window x:Class="zfishStimAndMonitor.Window1"
    xmlns="http://schemas.microsoft.com/winfx/2006/xaml/presentation"
    xmlns:x="http://schemas.microsoft.com/winfx/2006/xaml"
    xmlns:wf="clr-namespace:System.Windows.Forms;assembly=System.Windows.Forms"
    Title="zfishStimAndMonitor" Name="BaseWindow_" WindowStyle="SingleBorderWindow" Left="10" Top="10" Uid="" SnapsToDevicePixels="True" ShowActivated="True" Loaded="BaseWindow_Loaded" BorderThickness="0" ResizeMode="CanResize" OpacityMask="AliceBlue" mc:Ignorable="d" xmlns:d="http://schemas.microsoft.com/expression/blend/2008" xmlns:mc="http://schemas.openxmlformats.org/markup-compatibility/2006" d:DesignHeight="935" d:DesignWidth="1270" SizeToContent="WidthAndHeight" Closed="BaseWindow__Closed">
    <Grid Width="1252" Height="892">
        <Grid.ColumnDefinitions>
            <ColumnDefinition/>
        </Grid.ColumnDefinitions>
        <Grid.RowDefinitions>
            <RowDefinition Height="306*" />
            <RowDefinition Height="569*" />
        </Grid.RowDefinitions>
        <TabControl HorizontalAlignment="Left" Name="tabControl1" Width="435" Grid.RowSpan="2" Margin="1,-2,0,92">
            <TabItem Header="stim" Name="StimTab">
                <Grid>
                    <Grid.ColumnDefinitions>
                        <!--<ColumnDefinition Width="55*" />
                        <ColumnDefinition Width="41*" />
                        <ColumnDefinition Width="11*" />
                        <ColumnDefinition Width="314*" />-->
                    </Grid.ColumnDefinitions>

                    <CheckBox Content="Record for specified time" Height="25" Margin="0,95,150,0" Name="DurationStopECheck" VerticalAlignment="Top" Click="DurationStopECheck_Click" HorizontalAlignment="Right" Width="157" />
                    <Label Content="Seconds" Height="27" Margin="0,91,8,0" Name="RecTimeSecLabel" VerticalAlignment="Top" HorizontalAlignment="Right" Width="74" />
                    <TextBox Height="23" Margin="0,93,84,0" Name="DurationEBox" VerticalAlignment="Top" IsEnabled="False" TextChanged="DurationE_TextChanged" IsManipulationEnabled="True" Text="300" HorizontalAlignment="Right" Width="60" />
                    <Button Height="43" Margin="13,10,0,0" Name="buttonStartStimEphys" VerticalAlignment="Top" Click="buttonStartStimEphys_Click" HorizontalAlignment="Left" Width="94" Grid.ColumnSpan="3" Content="Start"></Button>
                    <Button Height="44" Margin="13,58,0,0" Name="buttonStopStimEphys" VerticalAlignment="Top" Click="buttonStopStimEphys_Click" HorizontalAlignment="Left" Width="94" IsEnabled="False" Content="Stop"/>
                    <Label Content="Frame No." Margin="0,8,204,709" x:Name="FrameNumLabel" Grid.Column="3" HorizontalAlignment="Right" Width="60" />
                    <Label Content="Stack No." Height="29" Margin="0,31,204,0" x:Name="StackNumLabel" VerticalAlignment="Top" Grid.Column="3" HorizontalAlignment="Right" Width="60" />
                    <Label Content="0" Height="29" HorizontalAlignment="Right" Margin="0,8,143,0" x:Name="FrameNumDisp" VerticalAlignment="Top" Width="60" Grid.Column="3" />
                    <Label Content="0" Height="29" HorizontalAlignment="Right" Margin="0,31,143,0" x:Name="StackNumDisp" VerticalAlignment="Top" Width="60" Grid.Column="3" />
                    <TextBox HorizontalAlignment="Right" Margin="0,10,12,709" x:Name="sps_box" Text="1" Width="45" Grid.Column="3" TextAlignment="Center" TextChanged="sps_box_TextChanged" />
                    <Label Content="Stacks/Sec" Height="22" HorizontalAlignment="Right" Margin="0,9,37,0" x:Name="spslabel" VerticalAlignment="Top" Width="90" Grid.Column="3" />
                    <Label Content="0" Height="29" HorizontalAlignment="Right" Margin="0,66,8,0" x:Name="ActSPS" VerticalAlignment="Top" Width="45" />
                    <Label Content="Rec Time" Height="29" Margin="0,67,248,0" x:Name="RecTimeLabel" VerticalAlignment="Top" HorizontalAlignment="Right" Width="60" />
                    <Label Content="Sec" Height="29" Margin="0,67,122,0" x:Name="RecSec" VerticalAlignment="Top" HorizontalAlignment="Right" Width="88" />
                    <Label Content="Actual SPS" FontWeight="Normal" Height="30" HorizontalAlignment="Right" Margin="0,66,57,0" x:Name="ActSPSLabel" VerticalAlignment="Top" Width="70" />
                    <Grid HorizontalAlignment="Left" Height="140" Margin="0,125,0,0" VerticalAlignment="Top" Width="408">
                        <Rectangle Fill="Azure" HorizontalAlignment="Right" Margin="0,23,39,0" x:Name="rectangle6" Panel.ZIndex="-1" Stroke="Black" Width="359" Height="117" VerticalAlignment="Top" />
                        <Label Content="Electrical Stimulation" Height="30" HorizontalAlignment="Right" Margin="0,3,260,0" x:Name="label28_Copy" VerticalAlignment="Top" Width="127" />

                        <TextBox HorizontalAlignment="Right" Margin="0,58,264,0" x:Name="pulseDurationLeft" Width="44" TextChanged="PulseDurationLeft_TextChanged" Height="22" VerticalAlignment="Top" Text="0.5" />
                        <TextBox Height="22" HorizontalAlignment="Left" Margin="102,0,0,33" x:Name="thresholdAmplitudeLeft" Text="    1" VerticalAlignment="Bottom"  Width="38" TextChanged="ThreshAmpLeft_TextChanged" UndoLimit="2000" />

                        <Label Content="Pulse Dur (ms)" Height="30" Margin="11,56,296,0" x:Name="label23_Copy" VerticalAlignment="Top" />
                        <Label Content="Thresh Amp (V)" Height="30" Margin="11,83,293,0" x:Name="label26_Copy" VerticalAlignment="Top" />
                        <TextBox Margin="101,0,0,5" x:Name="pulseOnsetLeft" Text="0" TextChanged="PulseOnsetLeft_TextChanged" Height="22" VerticalAlignment="Bottom" HorizontalAlignment="Left" Width="40" />
                        <Label Content="Onset  (ms)" Height="30" HorizontalAlignment="Left" Margin="11,110,0,0" x:Name="label23_Copy1" VerticalAlignment="Top" Width="93" />
                        <Label Content="Left Side" HorizontalAlignment="Right" Margin="0,27,290,83" x:Name="label23_Copy2" Width="62" />
                        <TextBox HorizontalAlignment="Right" Margin="0,58,119,0" x:Name="pulseDurationRight" Text="0.5" Width="44" Height="22" VerticalAlignment="Top" TextChanged="PulseDurationRight_TextChanged"/>
                        <TextBox Height="22" HorizontalAlignment="Right" Margin="0,85,123,0" x:Name="thresholdAmplitudeRight" Text="1" VerticalAlignment="Top"  Width="36" TextChanged="ThreshAmpRight_TextChanged"/>
                        <Label Content="Pulse Dur (ms)" Height="30" HorizontalAlignment="Left" Margin="153,55,0,0" x:Name="label23_Copy3" VerticalAlignment="Top" Width="93" />
                        <Label Content="Thresh Amp (V)" Height="30" HorizontalAlignment="Right" Margin="0,83,152,0" x:Name="label26_Copy1" VerticalAlignment="Top" Width="98" />
                        <TextBox Margin="248,0,0,5" x:Name="pulseOnsetRight" Text="0" TextChanged="PulseOnsetRight_TextChanged" Height="22" VerticalAlignment="Bottom" HorizontalAlignment="Left" Width="37" />
                        <Label Content="Onset (ms)" Height="30" HorizontalAlignment="Left" Margin="154,111,0,-1" x:Name="label23_Copy4" VerticalAlignment="Top" Width="93" />
                        <Label Content="Right Side" HorizontalAlignment="Right" Margin="0,28,159,82" x:Name="label23_Copy5" Width="62" />
                        <Label Content="Cycle Time (s)" HorizontalAlignment="Left" Margin="291,33,0,77" x:Name="label23_Copy6" Width="83" />

                        <TextBox Height="22" Margin="0,58,51,0" x:Name="cycleTime" Text="  120" VerticalAlignment="Top" TextChanged="cycleTime_TextChanged" HorizontalAlignment="Right" Width="44" />
                    </Grid>
                    <Label Content="0" Height="29" HorizontalAlignment="Right" Margin="0,67,206,0" Name="RecTime" VerticalAlignment="Top" Width="45" />
                    <RadioButton GroupName="RadioImage" Content="SI5" x:Name="SiRadioButton" IsChecked="True" Grid.Column="3" Margin="0,13,272,0" VerticalAlignment="Top" Checked="SiRadioButton_Checked" HorizontalAlignment="Right" Width="31"/>
                    <RadioButton GroupName="RadioImage" Content="SPIM" x:Name="SpimRadioButton" IsChecked="False" Grid.Column="3" Margin="0,32,263,0" VerticalAlignment="Top" Checked="SpimRadioButton_Checked" HorizontalAlignment="Right" Width="40"/>
                    <Label Content="Slices/Stack" Grid.Column="3" HorizontalAlignment="Right" Margin="0,37,60,0" VerticalAlignment="Top"/>
                    <TextBox x:Name="SlicesPerStackBox" Grid.Column="3" Height="23" Margin="0,37,12,0" TextWrapping="Wrap"  TextAlignment="Center" Text="1" VerticalAlignment="Top" RenderTransformOrigin="0.5,-1.043" TextChanged="SlicesPerStackBox_TextChanged" HorizontalAlignment="Right" Width="45"/>

                </Grid>
            </TabItem>

        </TabControl>
        <TabControl Margin="436,0,7,0" Name="tabControl2" Grid.RowSpan="2" Grid.ColumnSpan="2">
            <TabItem Header="ventral root" Name="tabItem3">
                <Grid Width="807" Height="845">
                    <Grid.RowDefinitions>
                        <RowDefinition Height="0*" />
                        <RowDefinition />
                    </Grid.RowDefinitions>
                    <Image Margin="86,0,40,580" Name="oscilloscopeImage1" Stretch="Fill" Height="225" VerticalAlignment="Bottom" Grid.Row="1" />
                    <Image Margin="86,352,40,0" Name="oscilloscopeImage2" Stretch="Fill" Height="225" VerticalAlignment="Top" Grid.Row="1"  />
                    <Label Height="24" Margin="27,36,0,0" Name="ch1UpLim" VerticalAlignment="Top" HorizontalAlignment="Left" Width="81" Grid.Row="1">+</Label>
                    <Label Height="24" HorizontalAlignment="Left" Margin="27,247,0,0" Name="ch1LoLim" VerticalAlignment="Top" Width="81" Target="{Binding}" IsEnabled="True" Grid.Row="1">-</Label>
                    <Label Margin="27,351,0,0" Name="ch2UpLim" HorizontalAlignment="Left" Width="81" Height="24" VerticalAlignment="Top" Grid.Row="1">+</Label>
                    <Label Height="24" HorizontalAlignment="Left" Margin="27,0,0,265" Name="ch2LoLim" VerticalAlignment="Bottom" Width="81" Grid.Row="1">-</Label>
                    <Label Height="30" HorizontalAlignment="Left" Margin="97,5,0,0" Name="label10" VerticalAlignment="Top" Width="209" FontSize="16" FontFamily="Segoe Script" Grid.Row="1">Channel One</Label>
                    <Label FontFamily="Segoe Script" FontSize="16" HorizontalAlignment="Left" Margin="98,312,0,0" Name="label11" Width="144" Height="46" VerticalAlignment="Top" Grid.Row="1">Channel Two</Label>
                    <ScrollViewer Grid.RowSpan="2" Margin="65,712,63,0">
                        <TextBlock x:Name="LogTextBlock" HorizontalAlignment="Left" TextWrapping="Wrap" VerticalAlignment="Top" Width="679" MinHeight="133" Background="White" />
                    </ScrollViewer>
                    <!--<Canvas Grid.Row="3" Name="canvas" ClipToBounds="True" >
                        <Polyline Name="polyline" Stroke="Black" StrokeThickness="1" />
                    </Canvas>-->
                </Grid>
            </TabItem>
        </TabControl>
        <TabControl Grid.Row="1" HorizontalAlignment="Left" Margin="1,493,0,0" Name="FileNameTab" Width="429">
            <TabItem Header="Output File Name" Name="tabItem2">
                <Grid Height="51" Width="419">
                    <Grid.ColumnDefinitions>
                        <ColumnDefinition Width="158*" />
                        <ColumnDefinition Width="261*" />
                    </Grid.ColumnDefinitions>
                    <Label Content="Ephys (.16ch)" Height="25" HorizontalAlignment="Right" Margin="0,0,58,-1" Name="label25" VerticalAlignment="Bottom" Width="99" />
                    <TextBox Height="24.442" Margin="0,27,4,0" Name="commonFileName"  VerticalAlignment="Top"  TextChanged="commonFileName_TextChanged"  HorizontalAlignment="Right" Width="321" Grid.ColumnSpan="2"  />
                    <CheckBox Content="write to file" Height="16" HorizontalAlignment="Left" Margin="13,6,0,0" Name="writeFileBox" VerticalAlignment="Top" Click="writeFileBox_Changed" FontSize="14" />
                    <CheckBox Content="triggered" Height="22" HorizontalAlignment="Left" Margin="116,6,0,0" Name="Triggered" VerticalAlignment="Top" Click="Triggered_Click" Grid.ColumnSpan="2" FontSize="14" />
                </Grid>
            </TabItem>
        </TabControl>
        <!--
        <CheckBox Background="Black" ClickMode="Press" Content="write to file" FontSize="20" ForceCursor="False" Foreground="Black" Height="25.553" IsEnabled="True" IsThreeState="False" Margin="124,-32,166,0" Name="writeFileBox" VerticalAlignment="Top" FontWeight="Bold" Click="writeFileBox_Changed" Grid.ColumnSpan="2" />
        -->
        <!--
        <CheckBox Background="Black" ClickMode="Press" Content="Triggered" FontSize="20" FontWeight="Bold" ForceCursor="False" Foreground="Black" Height="25.553" IsEnabled="True" IsThreeState="False" Margin="121,-32,0,0" Name="Triggered" VerticalAlignment="Top" Grid.Column="1" HorizontalAlignment="Left" Width="112" Click="Triggered_Click"/>
        -->
    </Grid>
</Window>
