# Supplementary material for: Chronology-based architecture of descending circuits that underlie the development of locomotor repertoire after birth
Source: eLife. 2019 Feb 25;8:e42135. doi: 10.7554/eLife.42135 (PMC6449084; doi:10.7554/eLife.42135)
Supplement: Source code 1. [file elife-42135-code1.zip › zfishStimAndMonitor/Window1.xaml.cs]

using System;
using System.Collections.Generic;
using System.Linq;
using System.Text;
using System.IO;
using System.Windows;
using System.Windows.Controls;
using System.Windows.Data;
using System.Windows.Documents;
using System.Windows.Input;
using System.Windows.Media;
using System.Windows.Media.Imaging;
using System.Windows.Navigation;
using System.Windows.Shapes;
using System.Windows.Forms;  // for ZedGrap
using System.Windows.Threading;
using System.Drawing;
using System.Threading;
using System.Windows.Forms.Integration;
using System.ComponentModel;
using MessageBox = System.Windows.MessageBox;
using NationalInstruments.DAQmx;

namespace zfishStimAndMonitor
{
    /// <summary>
    /// Interaction logic for Window1.xaml
    /// </summary>
    public partial class Window1 : Window
    {

        public Window BaseWindow;

        //public System.Windows.Forms.Panel panelProjector;
        public bool writeOnEP = false;
        public bool triggerStart = false;

        public bool StimulusON = false;
        public bool electricalStimulusOn = false;

        public bool DurationStopE = false;
        public bool WriteText = false;
        public double CommonDuration;

        public double actSPSv;

        public ImageMode CurrentImageMode = ImageMode.SI;

        public StimParams InstStimParams = new StimParams();

        private DispatcherTimer dispatcherTimer = new DispatcherTimer();

        public string fileNameEP;

        public StimEphysOscilloscopeControl stimSession;

        public Window1()
        {
            InitializeComponent();

        }

        private void BaseWindow_Loaded(object sender, RoutedEventArgs e)
        {
            BaseWindow = this;
            InstStimParams.sps = 1.0;
            InstStimParams.SlicesPerStack = 1;

            fileNameEP = "C:\\Data";
            commonFileName.Text = fileNameEP;

            dispatcherTimer.Tick += new EventHandler(dispatcherTimer_Tick);
            dispatcherTimer.Interval = TimeSpan.FromMilliseconds(33);
            dispatcherTimer.Start();

        }

        private void dispatcherTimer_Tick(object sender, EventArgs e)
        {
            FrameNumDisp.Content = StimEphysOscilloscopeControl.switchDisp.frameNum.ToString("0");
            StackNumDisp.Content = StimEphysOscilloscopeControl.switchDisp.stackNum.ToString("0");
            commonFileName.IsEnabled = StimEphysOscilloscopeControl.FileNameEnabled;
            RecTime.Content = StimEphysOscilloscopeControl.recEPtime.ToString("0");
            RecTimeSecLabel.Content = "Seconds";
            RecSec.Content = "Seconds";

            if (StimEphysOscilloscopeControl.triggerGo)
            {
                actSPSv = (double) StimEphysOscilloscopeControl.switchDisp.stackNum/
                          (double) StimEphysOscilloscopeControl.recEPtime;
                ActSPS.Content = actSPSv.ToString("0.0");
            }

        }

        private void buttonStartStimEphys_Click(object sender, RoutedEventArgs e)
        {
            if (!StimulusON) //stimulus == null)
            {
                stimSession = new StimEphysOscilloscopeControl();

                Thread scroll = new Thread(new ParameterizedThreadStart(stimSession.StartEphys));
                scroll.Start(this);

                commonFileName.IsEnabled = false;
                buttonStartStimEphys.IsEnabled = false;
                buttonStopStimEphys.IsEnabled = true;
                sps_box.IsEnabled = false;
                StimulusON = true;

                LogTextBlock.Text += "Started at " + DateTime.Now.ToString() + Environment.NewLine;
            }
        }

        private void buttonStopStimEphys_Click(object sender, RoutedEventArgs e)
        {
            InstStimParams.stopStimEphys = true;
            buttonStartStimEphys.IsEnabled = true;
            buttonStopStimEphys.IsEnabled = false;
            Triggered.IsEnabled = true;
            sps_box.IsEnabled = true;
            StimulusON = false;

            LogTextBlock.Text += "Stopped at " + DateTime.Now.ToString() + Environment.NewLine;
        }

        private void writeFileBox_Changed(object sender, RoutedEventArgs e)
        {
            writeOnEP = (writeFileBox.IsChecked == true);
            Triggered.IsEnabled = !(writeFileBox.IsChecked == true);

        }

        private void Triggered_Click(object sender, RoutedEventArgs e)
        {
            triggerStart = (Triggered.IsChecked == true);
        }

        private void DurationStopECheck_Click(object sender, RoutedEventArgs e)
        {
            DurationStopE = (DurationStopECheck.IsChecked == true);
            if (DurationStopE)
            {
                DurationEBox.IsEnabled = true;
            }
            else
            {
                DurationEBox.IsEnabled = false;
            }
        }


        private void DurationE_TextChanged(object sender, TextChangedEventArgs e)
        {
            if (DurationStopE)
            {
                double.TryParse(DurationEBox.Text, out CommonDuration);
            }
        }


        private void commonFileName_TextChanged(object sender, TextChangedEventArgs e)
        {
            fileNameEP = commonFileName.Text;
        }

        private void sps_box_TextChanged(object sender, TextChangedEventArgs e)
        {
            double.TryParse(sps_box.Text, out InstStimParams.sps);

        }

        private void PulseDurationLeft_TextChanged(object sender, TextChangedEventArgs e)
        {
            double.TryParse(pulseDurationLeft.Text, out InstStimParams.pulseDurationLeft); // Elsewhere, convert to seconds

        }


        private void PulseDurationRight_TextChanged(object sender, TextChangedEventArgs e)
        {
            double.TryParse(pulseDurationRight.Text, out InstStimParams.pulseDurationRight);
        }


        private void ThreshAmpLeft_TextChanged(object sender, TextChangedEventArgs e)
        {
            double.TryParse(thresholdAmplitudeLeft.Text, out InstStimParams.thresholdAmplitudeLeft);

        }

        private void ThreshAmpRight_TextChanged(object sender, TextChangedEventArgs e)
        {
            double.TryParse(thresholdAmplitudeRight.Text, out InstStimParams.thresholdAmplitudeRight);

        }

        private void PulseOnsetLeft_TextChanged(object sender, TextChangedEventArgs e)
        {
            double.TryParse(pulseOnsetLeft.Text, out InstStimParams.pulseOnsetLeft); // Elsewhere, convert to seconds

        }
        private void PulseOnsetRight_TextChanged(object sender, TextChangedEventArgs e)
        {
            double.TryParse(pulseOnsetRight.Text, out InstStimParams.pulseOnsetRight);

        }
        private void cycleTime_TextChanged(object sender, TextChangedEventArgs e)
        {
            double.TryParse(cycleTime.Text, out InstStimParams.cycleTime);
        }

        private void SiRadioButton_Checked(object sender, RoutedEventArgs e)
        {
            CurrentImageMode = ImageMode.SI;
        }

        private void SpimRadioButton_Checked(object sender, RoutedEventArgs e)
        {
            CurrentImageMode = ImageMode.SPIM;
        }

        private void SlicesPerStackBox_TextChanged(object sender, TextChangedEventArgs e)
        {
            int.TryParse(SlicesPerStackBox.Text, out InstStimParams.SlicesPerStack);
        }
        private void BaseWindow__Closed(object sender, EventArgs e)
        {

        }

    }
}
