# Supplementary material for: Chronology-based architecture of descending circuits that underlie the development of locomotor repertoire after birth
Source: eLife. 2019 Feb 25;8:e42135. doi: 10.7554/eLife.42135 (PMC6449084; doi:10.7554/eLife.42135)
Supplement: Source code 1. [file elife-42135-code1.zip › zfishStimAndMonitor/zfishStimAndMonitor.csproj]

<?xml version="1.0" encoding="utf-8"?>
<Project ToolsVersion="4.0" DefaultTargets="Build" xmlns="http://schemas.microsoft.com/developer/msbuild/2003">
  <PropertyGroup>
    <Configuration Condition=" '$(Configuration)' == '' ">Debug</Configuration>
    <Platform Condition=" '$(Platform)' == '' ">AnyCPU</Platform>
    <ProductVersion>9.0.30729</ProductVersion>
    <SchemaVersion>2.0</SchemaVersion>
    <ProjectGuid>{F1F417E2-3690-4C3F-868D-BD8356CA3C67}</ProjectGuid>
    <OutputType>WinExe</OutputType>
    <AppDesignerFolder>Properties</AppDesignerFolder>
    <RootNamespace>zfishStimAndMonitor</RootNamespace>
    <AssemblyName>zfishStimAndMonitor</AssemblyName>
    <TargetFrameworkVersion>v4.0</TargetFrameworkVersion>
    <FileAlignment>512</FileAlignment>
    <ProjectTypeGuids>{60dc8134-eba5-43b8-bcc9-bb4bc16c2548};{FAE04EC0-301F-11D3-BF4B-00C04F79EFBC}</ProjectTypeGuids>
    <WarningLevel>4</WarningLevel>
    <ApplicationIcon>
    </ApplicationIcon>
    <FileUpgradeFlags>
    </FileUpgradeFlags>
    <UpgradeBackupLocation>
    </UpgradeBackupLocation>
    <OldToolsVersion>3.5</OldToolsVersion>
    <TargetFrameworkProfile />
    <IsWebBootstrapper>false</IsWebBootstrapper>
    <PublishUrl>publish\</PublishUrl>
    <Install>true</Install>
    <InstallFrom>Disk</InstallFrom>
    <UpdateEnabled>false</UpdateEnabled>
    <UpdateMode>Foreground</UpdateMode>
    <UpdateInterval>7</UpdateInterval>
    <UpdateIntervalUnits>Days</UpdateIntervalUnits>
    <UpdatePeriodically>false</UpdatePeriodically>
    <UpdateRequired>false</UpdateRequired>
    <MapFileExtensions>true</MapFileExtensions>
    <ApplicationRevision>0</ApplicationRevision>
    <ApplicationVersion>1.0.0.%2a</ApplicationVersion>
    <UseApplicationTrust>false</UseApplicationTrust>
    <BootstrapperEnabled>true</BootstrapperEnabled>
  </PropertyGroup>
  <PropertyGroup Condition=" '$(Configuration)|$(Platform)' == 'Debug|AnyCPU' ">
    <DebugSymbols>true</DebugSymbols>
    <DebugType>full</DebugType>
    <Optimize>false</Optimize>
    <OutputPath>bin\Debug\</OutputPath>
    <DefineConstants>DEBUG;TRACE</DefineConstants>
    <ErrorReport>prompt</ErrorReport>
    <WarningLevel>4</WarningLevel>
    <PlatformTarget>x86</PlatformTarget>
  </PropertyGroup>
  <PropertyGroup Condition=" '$(Configuration)|$(Platform)' == 'Release|AnyCPU' ">
    <DebugType>pdbonly</DebugType>
    <Optimize>true</Optimize>
    <OutputPath>bin\Release\</OutputPath>
    <DefineConstants>TRACE</DefineConstants>
    <ErrorReport>prompt</ErrorReport>
    <WarningLevel>4</WarningLevel>
  </PropertyGroup>
  <PropertyGroup>
    <StartupObject />
  </PropertyGroup>
  <PropertyGroup Condition="'$(Configuration)|$(Platform)' == 'Debug|x86'">
    <DebugSymbols>true</DebugSymbols>
    <OutputPath>bin\x86\Debug\</OutputPath>
    <DefineConstants>DEBUG;TRACE</DefineConstants>
    <DebugType>full</DebugType>
    <PlatformTarget>x86</PlatformTarget>
    <ErrorReport>prompt</ErrorReport>
    <CodeAnalysisRuleSet>MinimumRecommendedRules.ruleset</CodeAnalysisRuleSet>
  </PropertyGroup>
  <PropertyGroup Condition="'$(Configuration)|$(Platform)' == 'Release|x86'">
    <OutputPath>bin\x86\Release\</OutputPath>
    <DefineConstants>TRACE</DefineConstants>
    <Optimize>true</Optimize>
    <DebugType>pdbonly</DebugType>
    <PlatformTarget>x86</PlatformTarget>
    <ErrorReport>prompt</ErrorReport>
    <CodeAnalysisRuleSet>MinimumRecommendedRules.ruleset</CodeAnalysisRuleSet>
  </PropertyGroup>
  <ItemGroup>
    <Reference Include="Accessibility" />
    <Reference Include="MathNet.Numerics">
      <HintPath>packages\MathNet.Numerics.3.8.0\lib\net40\MathNet.Numerics.dll</HintPath>
    </Reference>
    <Reference Include="NationalInstruments.Common, Version=13.0.40.190, Culture=neutral, PublicKeyToken=dc6ad606294fc298, processorArchitecture=MSIL" />
    <Reference Include="NationalInstruments.DAQmx, Version=9.8.40.42, Culture=neutral, PublicKeyToken=dc6ad606294fc298, processorArchitecture=x86" />
    <Reference Include="System" />
    <Reference Include="System.Core">
      <RequiredTargetFramework>3.5</RequiredTargetFramework>
    </Reference>
    <Reference Include="System.Drawing" />
    <Reference Include="System.Drawing.Design" />
    <Reference Include="System.Numerics" />
    <Reference Include="System.Windows.Forms" />
    <Reference Include="System.Xaml" />
    <Reference Include="System.Xml.Linq">
      <RequiredTargetFramework>3.5</RequiredTargetFramework>
    </Reference>
    <Reference Include="System.Data.DataSetExtensions">
      <RequiredTargetFramework>3.5</RequiredTargetFramework>
    </Reference>
    <Reference Include="System.Data" />
    <Reference Include="System.Xml" />
    <Reference Include="UIAutomationProvider">
      <RequiredTargetFramework>3.0</RequiredTargetFramework>
    </Reference>
    <Reference Include="WindowsBase">
      <RequiredTargetFramework>3.0</RequiredTargetFramework>
    </Reference>
    <Reference Include="PresentationCore">
      <RequiredTargetFramework>3.0</RequiredTargetFramework>
    </Reference>
    <Reference Include="PresentationFramework">
      <RequiredTargetFramework>3.0</RequiredTargetFramework>
    </Reference>
    <Reference Include="WindowsFormsIntegration">
      <RequiredTargetFramework>3.0</RequiredTargetFramework>
    </Reference>
  </ItemGroup>
  <ItemGroup>
    <ApplicationDefinition Include="App.xaml">
      <Generator>MSBuild:Compile</Generator>
      <SubType>Designer</SubType>
      <Generator>MSBuild:Compile</Generator>
      <SubType>Designer</SubType>
    </ApplicationDefinition>
    <Page Include="Window1.xaml">
      <Generator>MSBuild:Compile</Generator>
      <SubType>Designer</SubType>
      <Generator>MSBuild:Compile</Generator>
      <SubType>Designer</SubType>
    </Page>
    <Compile Include="App.xaml.cs">
      <DependentUpon>App.xaml</DependentUpon>
      <SubType>Code</SubType>
    </Compile>
    <Compile Include="StimAndSwim\StimEphysOscilloscopeControl.cs">
      <SubType>Code</SubType>
    </Compile>
    <Compile Include="struct_def.cs" />
    <Compile Include="StimAndSwim\swimModeSwitch.cs" />
    <Compile Include="SystemMenuManager.cs" />
    <Compile Include="Window1.xaml.cs">
      <DependentUpon>Window1.xaml</DependentUpon>
      <SubType>Code</SubType>
    </Compile>
  </ItemGroup>
  <ItemGroup>
    <Compile Include="StimAndSwim\Oscilloscope.cs" />
    <Compile Include="Properties\AssemblyInfo.cs">
      <SubType>Code</SubType>
    </Compile>
    <Compile Include="Properties\Resources.Designer.cs">
      <AutoGen>True</AutoGen>
      <DesignTime>True</DesignTime>
      <DependentUpon>Resources.resx</DependentUpon>
    </Compile>
    <Compile Include="Properties\Settings.Designer.cs">
      <AutoGen>True</AutoGen>
      <DependentUpon>Settings.settings</DependentUpon>
      <DesignTimeSharedInput>True</DesignTimeSharedInput>
    </Compile>
    <EmbeddedResource Include="Properties\Resources.resx">
      <Generator>ResXFileCodeGenerator</Generator>
      <LastGenOutput>Resources.Designer.cs</LastGenOutput>
      <SubType>Designer</SubType>
    </EmbeddedResource>
    <None Include="app.config">
      <SubType>Designer</SubType>
    </None>
    <None Include="packages.config" />
    <None Include="Properties\Settings.settings">
      <Generator>SettingsSingleFileGenerator</Generator>
      <LastGenOutput>Settings.Designer.cs</LastGenOutput>
    </None>
    <AppDesigner Include="Properties\" />
  </ItemGroup>
  <ItemGroup>
    <COMReference Include="stdole">
      <Guid>{00020430-0000-0000-C000-000000000046}</Guid>
      <VersionMajor>2</VersionMajor>
      <VersionMinor>0</VersionMinor>
      <Lcid>0</Lcid>
      <WrapperTool>primary</WrapperTool>
      <Isolated>False</Isolated>
    </COMReference>
  </ItemGroup>
  <ItemGroup>
    <BootstrapperPackage Include="Microsoft.Net.Client.3.5">
      <Visible>False</Visible>
      <ProductName>.NET Framework 3.5 SP1 Client Profile</ProductName>
      <Install>false</Install>
    </BootstrapperPackage>
    <BootstrapperPackage Include="Microsoft.Net.Framework.3.5.SP1">
      <Visible>False</Visible>
      <ProductName>.NET Framework 3.5 SP1</ProductName>
      <Install>true</Install>
    </BootstrapperPackage>
    <BootstrapperPackage Include="Microsoft.Windows.Installer.3.1">
      <Visible>False</Visible>
      <ProductName>Windows Installer 3.1</ProductName>
      <Install>true</Install>
    </BootstrapperPackage>
  </ItemGroup>
  <Import Project="$(MSBuildToolsPath)\Microsoft.CSharp.targets" />
  <Import Project="packages\MathNet.Numerics.MKL.Win.2.0.0\build\MathNet.Numerics.MKL.Win.targets" Condition="Exists('packages\MathNet.Numerics.MKL.Win.2.0.0\build\MathNet.Numerics.MKL.Win.targets')" />
  <Target Name="EnsureNuGetPackageBuildImports" BeforeTargets="PrepareForBuild">
    <PropertyGroup>
      <ErrorText>This project references NuGet package(s) that are missing on this computer. Enable NuGet Package Restore to download them.  For more information, see http://go.microsoft.com/fwlink/?LinkID=322105. The missing file is {0}.</ErrorText>
    </PropertyGroup>
    <Error Condition="!Exists('packages\MathNet.Numerics.MKL.Win.2.0.0\build\MathNet.Numerics.MKL.Win.targets')" Text="$([System.String]::Format('$(ErrorText)', 'packages\MathNet.Numerics.MKL.Win.2.0.0\build\MathNet.Numerics.MKL.Win.targets'))" />
  </Target>
  <!-- To modify your build process, add your task inside one of the targets below and uncomment it. 
       Other similar extension points exist, see Microsoft.Common.targets.
  <Target Name="BeforeBuild">
  </Target>
  <Target Name="AfterBuild">
  </Target>
  -->
</Project>
