# Supplementary material for: Chronology-based architecture of descending circuits that underlie the development of locomotor repertoire after birth
Source: eLife. 2019 Feb 25;8:e42135. doi: 10.7554/eLife.42135 (PMC6449084; doi:10.7554/eLife.42135)
Supplement: Source code 1. [file elife-42135-code1.zip › zfishStimAndMonitor/zfishStimAndMonitor.csproj.user]

<?xml version="1.0" encoding="utf-8"?>
<Project ToolsVersion="4.0" xmlns="http://schemas.microsoft.com/developer/msbuild/2003">
  <PropertyGroup>
    <PublishUrlHistory />
    <InstallUrlHistory />
    <SupportUrlHistory />
    <UpdateUrlHistory />
    <BootstrapperUrlHistory />
    <ErrorReportUrlHistory />
    <FallbackCulture>en-US</FallbackCulture>
    <VerifyUploadedFiles>false</VerifyUploadedFiles>
  </PropertyGroup>
</Project>
