# Supplementary material for: Chronology-based architecture of descending circuits that underlie the development of locomotor repertoire after birth
Source: eLife. 2019 Feb 25;8:e42135. doi: 10.7554/eLife.42135 (PMC6449084; doi:10.7554/eLife.42135)
Supplement: Source code 1. [file elife-42135-code1.zip › zfishStimAndMonitor/zfishStimAndMonitor.sln]

Microsoft Visual Studio Solution File, Format Version 12.00
# Visual Studio 2012
Project("{FAE04EC0-301F-11D3-BF4B-00C04F79EFBC}") = "zfishStimAndMonitor", "zfishStimAndMonitor.csproj", "{F1F417E2-3690-4C3F-868D-BD8356CA3C67}"
EndProject
Project("{2150E333-8FDC-42A3-9474-1A3956D46DE8}") = "Solution Items", "Solution Items", "{537884C9-3526-4AB4-99D2-8B7ACF828478}"
EndProject
Global
	GlobalSection(SolutionConfigurationPlatforms) = preSolution
		Debug|Any CPU = Debug|Any CPU
		Debug|x86 = Debug|x86
		Release|Any CPU = Release|Any CPU
		Release|x86 = Release|x86
	EndGlobalSection
	GlobalSection(ProjectConfigurationPlatforms) = postSolution
		{F1F417E2-3690-4C3F-868D-BD8356CA3C67}.Debug|Any CPU.ActiveCfg = Debug|Any CPU
		{F1F417E2-3690-4C3F-868D-BD8356CA3C67}.Debug|Any CPU.Build.0 = Debug|Any CPU
		{F1F417E2-3690-4C3F-868D-BD8356CA3C67}.Debug|x86.ActiveCfg = Debug|x86
		{F1F417E2-3690-4C3F-868D-BD8356CA3C67}.Debug|x86.Build.0 = Debug|x86
		{F1F417E2-3690-4C3F-868D-BD8356CA3C67}.Release|Any CPU.ActiveCfg = Debug|Any CPU
		{F1F417E2-3690-4C3F-868D-BD8356CA3C67}.Release|Any CPU.Build.0 = Debug|Any CPU
		{F1F417E2-3690-4C3F-868D-BD8356CA3C67}.Release|x86.ActiveCfg = Release|x86
		{F1F417E2-3690-4C3F-868D-BD8356CA3C67}.Release|x86.Build.0 = Release|x86
	EndGlobalSection
	GlobalSection(SolutionProperties) = preSolution
		HideSolutionNode = FALSE
	EndGlobalSection
EndGlobal
