# Supplementary material for: Chronology-based architecture of descending circuits that underlie the development of locomotor repertoire after birth
Source: eLife. 2019 Feb 25;8:e42135. doi: 10.7554/eLife.42135 (PMC6449084; doi:10.7554/eLife.42135)
Supplement: Source code 1. [file elife-42135-code1.zip › zfishStimAndMonitor/zfishStimAndMonitor.sln.DotSettings.user]

<wpf:ResourceDictionary xml:space="preserve" xmlns:x="http://schemas.microsoft.com/winfx/2006/xaml" xmlns:s="clr-namespace:System;assembly=mscorlib" xmlns:ss="urn:shemas-jetbrains-com:settings-storage-xaml" xmlns:wpf="http://schemas.microsoft.com/winfx/2006/xaml/presentation">
	<s:String x:Key="/Default/Environment/AssemblyExplorer/XmlDocument/@EntryValue">&lt;AssemblyExplorer&gt;&#xD;
  &lt;Assembly Path="C:\Program Files (x86)\Luigs-Neumann GmbH\ManipulatorControl\dll\LNSerialControlLayerV1.3.0.0.dll" /&gt;&#xD;
&lt;/AssemblyExplorer&gt;</s:String>
	<s:Int64 x:Key="/Default/Environment/UserInterface/TodoGrouping/GroupingIndex/@EntryValue">1</s:Int64></wpf:ResourceDictionary>
