# Supplementary material for: Chronology-based architecture of descending circuits that underlie the development of locomotor repertoire after birth
Source: eLife. 2019 Feb 25;8:e42135. doi: 10.7554/eLife.42135 (PMC6449084; doi:10.7554/eLife.42135)
Supplement: Supplementary file 1. [file elife-42135-supp1.xlsx]

## Sheet: Sheet1
Name	Original reference
TgBAC(vsx2:GFP)	Kimura et al., 2006
TgBAC(vsx2:Kaede)	Kimura et al., 2006
TgBAC(vsx2:Gal4FF)	Kimura et al., 2013
Tg(UAS-E1b:Kaede)	Davison et al., 2007
Tg(14xUAS:synb-GFP)	Heap et al., 2013
Tg(5xUAS-hsp70l:GCaMP6s)	Muto et al., 2017
Tg(mnx1:TagRFP)	Jao et al., 2012
Tg(isl1:GFP)	Higashijima et al., 2000
TgBAC(dbx1b:Cre-mCherry)	Koyama et al., 2011
TgBAC(slc17a6b:LOXP-DsRed-LOXP-GFP)	Koyama et al., 2011
relaxed(cacnb1ts25)	Granato et al., 1996
